# Supplementary material for: Whokaryote: distinguishing eukaryotic and prokaryotic contigs in metagenomes based on gene structure
Source: Microb Genom. 2022 May 3;8(5):mgen000823. doi: 10.1099/mgen.0.000823 (PMC9465069; doi:10.1099/mgen.0.000823)
Supplement: Supplementary material 2 [file mgen-8-823-s002.xlsx]

## Sheet: S1 Training_set
Organism	ID	Prokaryote or Eukaryote (P or E)	Genbank accession ID		Note	NCBI/GTDB taxonomy
Pyricularia oryzae 70-15	MG8	E	GCA_000002495.2		*	Eukaryota	Opisthokonta	Fungi	Dikarya	Ascomycota	Pezizomycotina	Sordariomycetes	Sordariomycetidae	Magnaporthales	Pyriculariaceae	Pyricularia
Amoebophrya sp. AT5.2	ASM522337v1	E	GCA_005223375.1		*	Eukaryota	Sar	Alveolata	Dinophyceae	Syndiniales	Amoebophryaceae	Amoebophrya	unclassified Amoebophrya
Arabidopsis thaliana (thale cress)	TAIR10.1	E	GCA_000001735.2		*	Eukaryota	Viridiplantae	Streptophyta	Streptophytina	Embryophyta	Tracheophyta	Euphyllophyta	Spermatophyta	Magnoliopsida	Mesangiospermae	eudicotyledons	Gunneridae	Pentapetalae	rosids	malvids	Brassicales	Brassicaceae	Camelineae	Arabidopsis
Aspergillus oryzae	ASM18445v3	E	GCA_000184455.3		*	Eukaryota	Opisthokonta	Fungi	Dikarya	Ascomycota	saccharomyceta	Pezizomycotina	leotiomyceta	Eurotiomycetes	Eurotiomycetidae	Eurotiales	Aspergillaceae	Aspergillus	Aspergillus	subgen.	Circumdati
Beauveria bassiana	ASM28067v1	E	GCA_000280675.1		*	Eukaryota	Opisthokonta	Fungi	Dikarya	Ascomycota	saccharomyceta	Pezizomycotina	leotiomyceta	sordariomyceta	Sordariomycetes	Hypocreomycetidae	Hypocreales	Cordycipitaceae	Beauveria
Candida dubliniensis CD36 (budding yeasts) Strain: CD36	ASM2694v1	E	GCA_000026945.1		*	Eukaryota	Opisthokonta	Fungi	Dikarya	Ascomycota	saccharomyceta	Saccharomycotina	Saccharomycetes	Saccharomycetales	Debaryomycetaceae	Candida/Lodderomyces	clade	Candida	Candida	dubliniensis
Drosophila albomicans (fruit fly)	drosAlbom15112-1751.03v1	E	GCA_009650485.1		*	Eukaryota	Opisthokonta	Metazoa	Eumetazoa	Bilateria	Protostomia	Ecdysozoa	Panarthropoda	Arthropoda	Mandibulata	Pancrustacea	Hexapoda	Insecta	Dicondylia	Pterygota	Neoptera	Endopterygota	Diptera	Brachycera	Muscomorpha	Eremoneura	Cyclorrhapha	Schizophora	Acalyptratae	Ephydroidea	Drosophilidae	Drosophilinae	Drosophilini	Drosophila	Drosophila	immigrans	group	nasuta	subgroup
Fusarium oxysporum	FO_FOSC_3_a_V1	E	GCA_000271745.2		*	Eukaryota	Opisthokonta	Fungi	Dikarya	Ascomycota	saccharomyceta	Pezizomycotina	leotiomyceta	sordariomyceta	Sordariomycetes	Hypocreomycetidae	Hypocreales	Nectriaceae	Fusarium	Fusarium	oxysporum	species	complex
Homo sapiens (human)	GRCh38.p13	E	GCA_000001405.28		*	Eukaryota	Opisthokonta	Metazoa	Eumetazoa	Bilateria	Deuterostomia	Chordata	Craniata	Vertebrata	Gnathostomata	Teleostomi	Euteleostomi	Sarcopterygii	Dipnotetrapodomorpha	Tetrapoda	Amniota	Mammalia	Theria	Eutheria	Boreoeutheria	Euarchontoglires	Primates	Haplorrhini	Simiiformes	Catarrhini	Hominoidea	Hominidae	Homininae	Homo
Neurospora crassa OR74A (ascomycetes) OR74A	NC12	E	GCA_000182925.2		*	Eukaryota	Opisthokonta	Fungi	Dikarya	Ascomycota	saccharomyceta	Pezizomycotina	leotiomyceta	sordariomyceta	Sordariomycetes	Sordariomycetidae	Sordariales	Sordariaceae	Neurospora
Nosema ceranae (microsporidians) Strain: PA08 1199	ASM98816v1	E	GCA_000988165.1		*	Eukaryota	Opisthokonta	Fungi	Fungi incertae sedis	Microsporidia	Apansporoblastina	Nosematidae	Nosema
Plasmodium falciparum 3D7 (malaria parasite P. falciparum)	GCA_000002765	E	GCA_000002765.3		*	Eukaryota	Sar	Alveolata	Apicomplexa	Aconoidasida	Haemosporida	Plasmodiidae	Plasmodium	Plasmodium	(Laverania)
Puccinia graminis f. sp. Tritici	ASM14992v1	E	GCA_000149925.1		*	Eukaryota	Opisthokonta	Fungi	Dikarya	Basidiomycota	Pucciniomycotina	Pucciniomycetes	Pucciniales	Pucciniaceae	Puccinia	Puccinia	graminis
Saccharomyces cerevisiae	R64	E	GCA_000146045.2		*	Eukaryota	Opisthokonta	Fungi	Dikarya	Ascomycota	saccharomyceta	Saccharomycotina	Saccharomycetes	Saccharomycetales	Saccharomycetaceae	Saccharomyces
Synchytrium microbalum (chytrids) Strain: JEL517	ASM653598v1	E	GCA_006535985.1		*	Eukaryota	Opisthokonta	Fungi	Fungi incertae sedis	Chytridiomycota	Chytridiomycota incertae sedis	Chytridiomycetes	Synchytriales	Synchytriaceae	Synchytrium
Toxoplasma gondii ME49 (apicomplexans)	TGA4	E	GCA_000006565.2		*	Eukaryota	Sar	Alveolata	Apicomplexa	Conoidasida	Coccidia	Eucoccidiorida	Eimeriorina	Sarcocystidae	Toxoplasma	Toxoplasma	gondii
Tremella mesenterica DSM 1558 (witches' butter)	Treme1	E	GCA_000271645.1		*	Eukaryota	Opisthokonta	Fungi	Dikarya	Basidiomycota	Agaricomycotina	Tremellomycetes	Tremellales	Tremellaceae	Tremella	Tremella	mesenterica
Phytophthora infestans T30-4 (potato late blight agent)	ASM14294v1	E	GCA_000142945.1		*	Eukaryota	Sar	Stramenopiles	Oomycota	Peronosporales	Peronosporaceae	Phytophthora	Phytophthora	infestans
Saprolegnia parasitica CBS 223.65 (oomycetes)	ASM15154v2	E	GCA_000151545.2		*	Eukaryota	Sar	Stramenopiles	Oomycota	Saprolegniales	Saprolegniaceae	Saprolegnia	Saprolegnia	parasitica
Dictyostelium discoideum AX4 (cellular slime molds)	dicty_2.7	E	GCA_000004695.1		*	Eukaryota	Amoebozoa	Evosea	Eumycetozoa	Dictyostelia	Dictyosteliales	Dictyosteliaceae	Dictyostelium	Dictyostelium	discoideum
Thalassiosira pseudonana CCMP1335 (diatoms)	ASM14940v2	E	GCA_000149405.2		*	Eukaryota	Sar	Stramenopiles	Ochrophyta	Bacillariophyta	Coscinodiscophyceae	Thalassiosirophycidae	Thalassiosirales	Thalassiosiraceae	Thalassiosira	Thalassiosira	pseudonana
Volvox carteri f. nagariensis (green algae)	v1.0	E	GCA_000143455.1		*	Eukaryota	Viridiplantae	Chlorophyta	core chlorophytes	Chlorophyceae	CS clade	Chlamydomonadales	Volvocaceae	Volvox	Volvox	carteri
Trichomonas vaginalis G3 (trichomonads)	ASM282v1	E	GCA_000002825.1		*	Eukaryota	Metamonada	Parabasalia	Trichomonadida	Trichomonadidae	Trichomonas	Trichomonas vaginalis
Trypanosoma brucei brucei TREU927 (kinetoplastids)	ASM244v1	E	GCA_000002445.1		*	Eukaryota	Discoba	Euglenozoa	Kinetoplastea	Metakinetoplastina	Trypanosomatida	Trypanosomatidae	Trypanosoma	Trypanozoon	Trypanosoma brucei	Trypanosoma brucei brucei
Botrytis cinerea B05.10 (ascomycetes)	ASM14353v4	E	GCA_000143535.4		*	Eukaryota	Opisthokonta	Fungi	Dikarya	Ascomycota	saccharomyceta	Pezizomycotina	leotiomyceta	sordariomyceta	Leotiomycetes	Helotiales	Sclerotiniaceae	Botrytis	Botrytis cinerea
Saprolegnia parasitica CBS 223.65 (oomycetes)	ASM15154v2	E	GCA_000151545.2		*	Eukaryota	Sar	Stramenopiles	Oomycota	Saprolegniales	Saprolegniaceae	Saprolegnia	Saprolegnia parasitica
Acidobacterium sp. 4Y35 (bacteria)	ASM1427446v1	P	GCA_014274465.1			d__Bacteria	p__Acidobacteriota	c__Acidobacteriae	o__Acidobacteriales	f__Acidobacteriaceae	g__Acidobacterium_A	s__Acidobacterium_A sp014274465
Bacillus thuringiensis	ASM16149v1	P	GCA_000161495.1			d__Bacteria	p__Firmicutes	c__Bacilli	o__Bacillales	f__Bacillaceae_G	g__Bacillus_A	s__Bacillus_A thuringiensis
Bacteroides heparinolyticus (CFB group bacteria) Strain: F0111	ASM299853v1	P	GCA_002998535.1			d__Bacteria	p__Acidobacteriota	c__Acidobacteriae	o__Acidobacteriales	f__Acidobacteriaceae	g__Acidobacterium_A	s__Acidobacterium_A sp014274465
Burkholderia pseudomallei (b-proteobacteria)	ASM1822834v1	P	GCA_018228345.1		*	d_Bacteria	p_Proteobacteria	c_Betaproteobacteria	o_Burkholderiales	f_Burkholderiaceae	g_Burkholderia	s_Burkholderia pseudomallei
Chitinophaga rhizosphaerae (CFB group bacteria) T16R-86	ASM395864v1	P	GCA_003958645.1			d__Bacteria	p__Bacteroidota	c__Bacteroidia	o__Chitinophagales	f__Chitinophagaceae	g__Chitinophaga	s__Chitinophaga rhizosphaerae
Chlamydia pecorum PV3056/3 (chlamydias) Strain: PV3056/3	ASM47076v1	P	GCA_000470765.1			d__Bacteria	p__Chlamydiota	c__Chlamydiia	o__Chlamydiales	f__Chlamydiaceae	g__Chlamydophila	s__Chlamydophila pecorum
Chloroflexus aggregans DSM 9485 (GNS bacteria)	ASM2194v1	P	GCA_000021945.1			d__Bacteria	p__Chloroflexota	c__Chloroflexia	o__Chloroflexales	f__Chloroflexaceae	g__Chloroflexus	s__Chloroflexus aggregans
Clostridium sp. C1 (firmicutes)	ASM1822362v1	P	GCA_018223625.1		*	d_Bacteria	p_Firmicutes	c_Clostridia	o_Eubacteriales	f_Clostridiaceae	g_Clostridium	s_Unclassified clostridium
Deinococcus radiodurans (bacteria) Strain: R1 dM1	ASM832978v1	P	GCA_008329785.1			d__Bacteria	p__Deinococcota	c__Deinococci	o__Deinococcales	f__Deinococcaceae	g__Deinococcus	s__Deinococcus radiodurans
Escherichia coli str. K-12 substr. MG1655 (E. coli)	ASM584v2	P	GCA_000005845.2			d__Bacteria	p__Proteobacteria	c__Gammaproteobacteria	o__Enterobacterales	f__Enterobacteriaceae	g__Escherichia	s__Escherichia flexneri
Flavobacterium lindanitolerans (CFB group bacteria) strain DSM 21886	ASM366383v1	P	GCA_003663835.1			d__Bacteria	p__Bacteroidota	c__Bacteroidia	o__Flavobacteriales	f__Flavobacteriaceae	g__Flavobacterium	s__Flavobacterium lindanitolerans
Gemmata obscuriglobus	ASM90153838v1	P	GCA_901538385.1			d__Bacteria	p__Planctomycetota	c__Planctomycetes	o__Gemmatales	f__Gemmataceae	g__Gemmata	s__Gemmata obscuriglobus
Gemmatimonas phototrophica (bacteria) AP64	ASM69509v2	P	GCA_000695095.2			d__Bacteria	p__Gemmatimonadota	c__Gemmatimonadetes	o__Gemmatimonadales	f__Gemmatimonadaceae	g__Gemmatimonas	s__Gemmatimonas phototrophica
Methanobacterium subterraneum	ASM281369v1	P	GCA_002813695.1			d__Archaea	p__Methanobacteriota	c__Methanobacteria	o__Methanobacteriales	f__Methanobacteriaceae	g__Methanobacterium	s__Methanobacterium subterraneum
Mycoplasma gallisepticum (mycoplasmas) Strain: KUVMG001	ASM1765454v1	P	GCA_017654545.1			d_Bacteria	p_Tenericutes	c_Mollicutes	o_Mycoplasmatales	f_Mycoplasmataceae	g_Mycoplasma	s_Mycoplasma gallisepticum
Myxococcus xanthus DK 1622 (d-proteobacteria)	ASM1268v1	P	GCA_000012685.1			d__Bacteria	p__Myxococcota	c__Myxococcia	o__Myxococcales	f__Myxococcaceae	g__Myxococcus	s__Myxococcus xanthus
Nocardia mangyaensis (high GC Gram+) Strain: Y48	ASM188671v1	P	GCA_001886715.1			d__Bacteria	p__Actinobacteriota	c__Actinomycetia	o__Mycobacteriales	f__Mycobacteriaceae	g__Nocardia	s__Nocardia mangyaensis
Nostoc punctiforme	ASM2002v1	P	GCA_000020025.1			d__Bacteria	p__Cyanobacteria	c__Cyanobacteriia	o__Cyanobacteriales	f__Nostocaceae	g__Nostoc	s__Nostoc punctiforme
Pseudomonas syringae (g-proteobacteria)	ASM1669475v2	P	GCA_016694755.2		*	d_Bacteria	p_Proteobacteria	c_Gammaproteobacteria	o_Pseudomonadales	f_Pseudomonadaceae	g_Pseudomonas	s_Pseudomonas syringae
Rhizobium indicum (a-proteobacteria)	ASM586230v2	P	GCA_005862305.2			d__Bacteria	p__Proteobacteria	c__Alphaproteobacteria	o__Rhizobiales	f__Rhizobiaceae	g__Rhizobium	s__Rhizobium indicum
Rickettsia heilongjiangensis (a-proteobacteria) Strain: Sendai-29	ASM973148v1	P	GCA_009731485.1			d__Bacteria	p__Proteobacteria	c__Alphaproteobacteria	o__Rickettsiales	f__Rickettsiaceae	g__Rickettsia	s__Rickettsia rickettsii
Sphingobacterium lactis (CFB group bacteria) Strain: DSM 22361	ASM1104655v1	P	GCA_011046555.1			d__Bacteria	p__Bacteroidota	c__Bacteroidia	o__Sphingobacteriales	f__Sphingobacteriaceae	g__Sphingobacterium	s__Sphingobacterium lactis
Streptomyces albidoflavus (high GC Gram+) Strain: J1074	ASM35952v1	P	GCA_000359525.1			d__Bacteria	p__Actinobacteriota	c__Actinomycetia	o__Streptomycetales	f__Streptomycetaceae	g__Streptomyces	s__Streptomyces albidoflavus
Xanthomonas sacchari (g-proteobacteria) R1	ASM81518v1	P	GCA_000815185.1			d__Bacteria	p__Proteobacteria	c__Gammaproteobacteria	o__Xanthomonadales	f__Xanthomonadaceae	g__Xanthomonas	s__Xanthomonas sontii
Methanococcus maripaludis (euryarchaeotes)	ASM294532v1	P	GCA_002945325.1			d__Archaea	p__Methanobacteriota	c__Methanococci	o__Methanococcales	f__Methanococcaceae	g__Methanococcus	s__Methanococcus maripaludis
Novosphingobium sp. KA1 (a-proteobacteria)	ASM1730995v1	P	GCA_017309955.1		*	d_Bacteria	p_Proteobacteria	c_Alphaproteobacteria	o_Sphingomonadales	f_Sphingomonadaceae	g_Novosphingobium	s_Novosphingobium sp. KA1
Terricaulis silvestris (a-proteobacteria)	ASM979235v1	P	GCA_009792355.1			d__Bacteria	p__Proteobacteria	c__Alphaproteobacteria	o__Caulobacterales	f__Hyphomonadaceae	g__Terricaulis	s__Terricaulis silvestris
Neorhizobium galegae bv. orientalis str. HAMBI 540 (a-proteobacteria)	RG540_Ch_pA	P	GCA_000731315.1			d__Bacteria	p__Proteobacteria	c__Alphaproteobacteria	o__Rhizobiales	f__Rhizobiaceae	g__Neorhizobium	s__Neorhizobium galegae
Agrobacterium tumefaciens (a-proteobacteria)	ASM366790v1	P	GCA_003667905.1			d__Bacteria	p__Proteobacteria	c__Alphaproteobacteria	o__Rhizobiales	f__Rhizobiaceae	g__Agrobacterium	s__Agrobacterium tumefaciens
Serratia quinivorans (enterobacteria)	56433_G01	P	GCA_900638135.1			d__Bacteria	p__Proteobacteria	c__Gammaproteobacteria	o__Enterobacterales	f__Enterobacteriaceae	g__Serratia	s__Serratia quinivorans
Anabaena sp. YBS01 (cyanobacteria)	ASM949801v1	P	GCA_009498015.1			d__Bacteria	p__Cyanobacteria	c__Cyanobacteriia	o__Cyanobacteriales	f__Nostocaceae	g__Trichormus	s__Trichormus variabilis
Actinomyces sp. HMT 175 (high GC Gram+)	ASM1669489v1	P	GCA_016694895.1			d_Bacteria	p_Actinobacteria	c_Actinobacteria	o_Actinomycetales	f_Actinomycetaceae	g_Actinomyces	s_Actinomyces sp. HMT 175
Microcystis viridis NIES-102 (cyanobacteria)	ASM394530v1	P	GCA_003945305.1		*	d__Bacteria	p__Cyanobacteria	c__Cyanobacteriia	o__Cyanobacteriales	f__Microcystaceae	g__Microcystis	s__Microcystis aeruginosa
Kamptonema formosum PCC 6407 (cyanobacteria)	ASM33215v1	P	GCA_000332155.1			d__Bacteria	p__Cyanobacteria	c__Cyanobacteriia	o__Cyanobacteriales	f__Microcoleaceae	g__Kamptonema	s__Kamptonema formosum
Haloquadratum walsbyi DSM 16790 (euryarchaeotes)	ASM918v1	P	GCA_000009185.1			d__Archaea	p__Halobacteriota	c__Halobacteria	o__Halobacteriales	f__Haloferacaceae	g__Haloquadratum	s__Haloquadratum walsbyi
Pyrococcus kukulkanii (euryarchaeotes)	ASM157777v1	P	GCA_001577775.1			d__Archaea	p__Methanobacteriota	c__Thermococci	o__Thermococcales	f__Thermococcaceae	g__Pyrococcus	s__Pyrococcus kukulkanii
Archaeoglobus fulgidus DSM 8774 (euryarchaeotes)	ASM73403v1	P	GCA_000734035.1			d__Archaea	p__Halobacteriota	c__Archaeoglobi	o__Archaeoglobales	f__Archaeoglobaceae	g__Archaeoglobus	s__Archaeoglobus fulgidus
Corynebacterium sp. 1864 (high GC Gram+)	ASM1763844v1	P	GCA_017638445.1		*	d_Bacteria	p_Actinobacteria	c_Actinobacteria	o_Corynebacteriales	f_Corynebacteriaceae	g_Corynebacterium	s_Corynebacterium sp. 1864
Stenotrophomonas maltophilia (g-proteobacteria)	44087_C01	P	GCA_900475405.1			d__Bacteria	p__Proteobacteria	c__Gammaproteobacteria	o__Xanthomonadales	f__Xanthomonadaceae	g__Stenotrophomonas	s__Stenotrophomonas maltophilia
Acidianus sulfidivorans JP7 (crenarchaeotes)	ASM320176v2	P	GCA_003201765.2			d__Archaea	p__Thermoproteota	c__Thermoproteia	o__Sulfolobales	f__Sulfolobaceae	g__Acidianus	s__Acidianus sulfidivorans
Natrialba magadii ATCC 43099 (euryarchaeotes)	ASM2562v1	P	GCA_000025625.1			d__Archaea	p__Halobacteriota	c__Halobacteria	o__Halobacteriales	f__Natrialbaceae	g__Natrialba	s__Natrialba magadii
Ferroglobus placidus DSM 10642 (euryarchaeotes)	ASM2550v1	P	GCA_000025505.1			d__Archaea	p__Halobacteriota	c__Archaeoglobi	o__Archaeoglobales	f__Archaeoglobaceae	g__Ferroglobus	s__Ferroglobus placidus
Leptospira mayottensis 200901116 (bacteria)	ASM30667v3	P	GCA_000306675.3			d__Bacteria	p__Spirochaetota	c__Leptospirae	o__Leptospirales	f__Leptospiraceae	g__Leptospira	s__Leptospira mayottensis
Campylobacter jejuni (e-proteobacteria)	ASM75957v2	P	GCA_000759575.2			d__Bacteria	p__Campylobacterota	c__Campylobacteria	o__Campylobacterales	f__Campylobacteraceae	g__Campylobacter_D	s__Campylobacter_D jejuni
Caulobacter vibrioides (a-proteobacteria)	ASM231037v3	P	GCA_002310375.3			d__Bacteria	p__Proteobacteria	c__Alphaproteobacteria	o__Caulobacterales	f__Caulobacteraceae	g__Caulobacter	s__Caulobacter vibrioides_D
Chromobacterium violaceum (b-proteobacteria)	ASM1688898v1	P	GCA_016888985.1		*	d_Bacteria	p_Proteobacteria	c_Betaproteobacteria	o_Neisseriales	f_Chromobactriaceae	g_Chromobacterium	s_Chromobacterium violaceum
Pseudomonas fluorescens (g-proteobacteria)	IMG-taxon 2617270901 annotated assembly	P	GCA_900215245.1			d__Bacteria	p__Proteobacteria	c__Gammaproteobacteria	o__Pseudomonadales	f__Pseudomonadaceae	g__Pseudomonas_E	s__Pseudomonas_E fluorescens
Borrelia turcica IST7 (spirochetes)	ASM360628v1	P	GCA_003606285.1			d__Bacteria	p__Spirochaetota	c__Spirochaetia	o__Borreliales	f__Borreliaceae	g__Borrelia	s__Borrelia turcica
Ureaplasma urealyticum (mycoplasmas)	ASM677710v1	P	GCA_006777105.1			d__Bacteria	p__Firmicutes	c__Bacilli	o__Mycoplasmatales	f__Mycoplasmoidaceae	g__Ureaplasma	s__Ureaplasma urealyticum
Treponema primitia ZAS-2 (spirochetes)	ASM21437v1	P	GCA_000214375.1			d__Bacteria	p__Spirochaetota	c__Spirochaetia	o__Treponematales	f__Treponemataceae_B	g__Treponema_E	s__Treponema_E primitia
Sorangium cellulosum (d-proteobacteria)	ASM413573v1	P	GCA_004135735.1			d__Bacteria	p__Myxococcota	c__Polyangia	o__Polyangiales	f__Polyangiaceae	g__Sorangium	s__Sorangium cellulosum_F
Thermotoga profunda AZM34c06 (thermotogales)	ASM82867v1	P	GCA_000828675.1			d__Bacteria	p__Thermotogota	c__Thermotogae	o__Thermotogales	f__Thermotogaceae	g__Pseudothermotoga_B	s__Pseudothermotoga_B profunda
Deferribacter desulfuricans SSM1 (bacteria)	ASM1098v1	P	GCA_000010985.1			d__Bacteria	p__Deferribacterota	c__Deferribacteres	o__Deferribacterales	f__Deferribacteraceae	g__Deferribacter	s__Deferribacter desulfuricans
Isosphaera pallida ATCC 43644 (bacteria)	ASM18634v1	P	GCA_000186345.1			d__Bacteria	p__Planctomycetota	c__Planctomycetes	o__Isosphaerales	f__Isosphaeraceae	g__Isosphaera	s__Isosphaera pallida
Rhodopirellula baltica SH 1 (bacteria)	ASM19611v1	P	GCA_000196115.1			d__Bacteria	p__Planctomycetota	c__Planctomycetes	o__Pirellulales	f__Pirellulaceae	g__Rhodopirellula	s__Rhodopirellula baltica
Synergistes jonesii (bacteria)	ASM175741v1	P	GCA_001757415.1			d__Bacteria	p__Synergistota	c__Synergistia	o__Synergistales	f__Synergistaceae	g__Synergistes	s__Synergistes jonesii
Opitutus terrae PB90-1 (verrucomicrobia)	ASM1996v1	P	GCA_000019965.1			d__Bacteria	p__Verrucomicrobiota	c__Verrucomicrobiae	o__Opitutales	f__Opitutaceae	g__Opitutus	s__Opitutus terrae
Dictyoglomus thermophilum H-6-12 (bacteria)	ASM2096v1	P	GCA_000020965.1			d__Bacteria	p__Dictyoglomota	c__Dictyoglomia	o__Dictyoglomales	f__Dictyoglomaceae	g__Dictyoglomus	s__Dictyoglomus thermophilum
Chrysiogenes arsenatis DSM 11915 (bacteria)	Chrysiogenes arsenatis	P	GCA_000469585.1			d__Bacteria	p__Chrysiogenetota	c__Chrysiogenetes	o__Chrysiogenales	f__Chrysiogenaceae	g__Chrysiogenes	s__Chrysiogenes arsenatis
Fibrobacter succinogenes subsp. succinogenes S85 (bacteria)	ASM14650v1	P	GCA_000146505.1			d__Bacteria	p__Fibrobacterota	c__Fibrobacteria	o__Fibrobacterales	f__Fibrobacteraceae	g__Fibrobacter	s__Fibrobacter succinogenes
Selenomonas sputigena ATCC 35185 (firmicutes)	ASM20840v1	P	GCA_000208405.1			d__Bacteria	p__Firmicutes_C	c__Negativicutes	o__Selenomonadales	f__Selenomonadaceae	g__Selenomonas	s__Selenomonas sputigena
Dialister massiliensis (firmicutes)	PRJEB25867	P	GCA_900343095.1			d__Bacteria	p__Firmicutes_C	c__Negativicutes	o__Veillonellales	f__Dialisteraceae	g__Dialister	s__Dialister hominis
Fusobacterium canifelinum (fusobacteria)	ASM1672478v1	P	GCA_016724785.1		*	d_Bacteria	p_Fusobacteria	c_Fusobacteriia	o_Fusobacteriales	f_Fusobacteriaceae	g_Fusobacterium	s_Fusobacterium canifelinum
Chlorobium phaeovibrioides (green sulfur bacteria)	ASM858684v1	P	GCA_008586845.1			d__Bacteria	p__Bacteroidota	c__Chlorobia	o__Chlorobiales	f__Chlorobiaceae	g__Chlorobium	s__Chlorobium phaeovibrioides
Persephonella marina EX-H1 (aquificales)	ASM2156v1	P	GCA_000021565.1			d__Bacteria	p__Aquificota	c__Aquificae	o__Hydrogenothermales	f__Hydrogenothermaceae	g__Persephonella	s__Persephonella marina
Caldisericum exile AZM16c01 (bacteria)	ASM28433v1	P	GCA_000284335.1			d__Bacteria	p__Caldisericota	c__Caldisericia	o__Caldisericales	f__Caldisericaceae	g__Caldisericum	s__Caldisericum exile
Mucispirillum schaedleri ASF457 (bacteria)	MCSV2	P	GCA_900157005.1			d__Bacteria	p__Deferribacterota	c__Deferribacteres	o__Deferribacterales	f__Mucispirillaceae	g__Mucispirillum	s__Mucispirillum schaedleri
Elusimicrobium minutum Pei191 (bacteria)	ASM2014v1	P	GCA_000020145.1			d__Bacteria	p__Elusimicrobiota	c__Elusimicrobia	o__Elusimicrobiales	f__Elusimicrobiaceae	g__Elusimicrobium	s__Elusimicrobium minutum
Frankia alni ACN14a (high GC Gram+)	ASM5848v1	P	GCA_000058485.1		*	d__Bacteria	p__Actinobacteriota	c__Actinomycetia	o__Mycobacteriales	f__Frankiaceae	g__Frankia	s__Frankia alni
Bifidobacterium longum subsp. infantis (high GC Gram+)	ASM1814067v1	P	GCA_018140675.1			d_Bacteria	p_Actinobacteria	c_Actinobacteria	o_Bifidobacteriales	f_Bifidobactriaceae	g_Bifidobacterium	s_Bifidobacterium longum subsp. Infantis
Flavobacterium sp. CS20 (CFB group bacteria)	ASM1808000v1	P	GCA_018080005.1		*	d_Bacteria	p_Bacteroidetes	c_Flavobacteriia	o_Flavobacteriales	f_Flavobacteriaceae	g_Flavobacterium	s_Flavobacterium sp. CS20
Pseudomonas protegens CHA0 (g-proteobacteria)	PPRCHA0	P	GCA_900560965.1			d__Bacteria	p__Proteobacteria	c__Gammaproteobacteria	o__Pseudomonadales	f__Pseudomonadaceae	g__Pseudomonas_E	s__Pseudomonas_E protegens
Arthrobacter crystallopoietes (high GC Gram+)	ASM1760382v1	P	GCA_017603825.1		*	d_Bacteria	p_Actinobacteria	c_Actinobacteria	o_Micrococcales	f_Micrococcaceae	g_Arthrobacter	s_Arthrobacter crystallopoietes
* = NCBI Taxonomy

## Sheet: S2 Test_set
Organism	Genbank accession ID	Prokaryote or Eukaryote (P or E)	Organellar sequences filtered out	Note	NCBI/GTDB Taxonomy
Ustilago maydis 521	GCA_000328475.2	E		*	Eukaryota	Opisthokonta	Fungi	Dikarya	Basidiomycota	Ustilaginomycotina	Ustilaginomycetes	Ustilaginales	Ustilaginaceae	Ustilago	Ustilago maydis
Rhizoctonia solani (basidiomycetes)	GCA_017311305.1	E		*	Eukaryota	Opisthokonta	Fungi	Dikarya	Basidiomycota	Agaricomycotina	Agaricomycetes	Agaricomycetes incertae sedis	Cantharellales	Ceratobasidiaceae	Rhizoctonia	Rhizoctonia solani
Penicillium roqueforti (ascomycetes)	GCA_015533775.1	E	KR952335.1	*	Eukaryota	Opisthokonta	Fungi	Dikarya	Ascomycota	saccharomyceta	Pezizomycotina	leotiomyceta	Eurotiomycetes	Eurotiomycetidae	Eurotiales	Aspergillaceae	Penicillium	Penicillium roqueforti
Alternaria burnsii (ascomycetes)	GCA_013036055.1	E		*	Eukaryota	Opisthokonta	Fungi	Dikarya	Ascomycota	saccharomyceta	Pezizomycotina	leotiomyceta	dothideomyceta	Dothideomycetes	Pleosporomycetidae	Pleosporales	Pleosporineae	Pleosporaceae	Alternaria	Alternaria sect. Alternaria
Phoma sp. XZ068 (ascomycetes)	GCA_004835665.1	E		*	Eukaryota	Opisthokonta	Fungi	Dikarya	Ascomycota	saccharomyceta	Pezizomycotina	leotiomyceta	dothideomyceta	Dothideomycetes	Pleosporomycetidae	Pleosporales	Pleosporineae	Didymellaceae	Phoma	unclassified Phoma
Boletus reticuloceps (basidiomycetes)	GCA_018397855.1	E		*	Eukaryota	Opisthokonta	Fungi	Dikarya	Basidiomycota	Agaricomycotina	Agaricomycetes	Agaricomycetidae	Boletales	Boletineae	Boletaceae	Boletoideae	Boletus
Caenorhabditis elegans (roundworm)	GCA_000002985.3	E	X54252.1	*	Eukaryota	Opisthokonta	Metazoa	Eumetazoa	Bilateria	Protostomia	Ecdysozoa	Nematoda	Chromadorea	Rhabditida	Rhabditina	Rhabditomorpha	Rhabditoidea	Rhabditidae	Peloderinae	Caenorhabditis
Beta vulgaris subsp. vulgaris (beet)	GCA_000511025.2	E	BA000009.3	*	Eukaryota	Viridiplantae	Streptophyta	Streptophytina	Embryophyta	Tracheophyta	Euphyllophyta	Spermatophyta	Magnoliopsida	Mesangiospermae	eudicotyledons	Gunneridae	Pentapetalae	Caryophyllales	Chenopodiaceae	Betoideae	Beta	Beta vulgaris
Schizosaccharomyces pombe (fission yeast)	GCA_000002945.2	E	X54421.1	*	Eukaryota	Opisthokonta	Fungi	Dikarya	Ascomycota	Taphrinomycotina	Schizosaccharomycetes	Schizosaccharomycetales	Schizosaccharomycetaceae	Schizosaccharomyces	Schizosaccharomyces pombe
Chlamydomonas reinhardtii (green algae)	GCA_013389655.1	E		*	Eukaryota	Viridiplantae	Chlorophyta	core chlorophytes	Chlorophyceae	CS clade	Chlamydomonadales	Chlamydomonadaceae	Chlamydomonas	Chlamydomonas reinhardtii
Paramecium bursaria (ciliates)	GCA_016759055.1	E		*	Eukaryota	Sar	Alveolata	Ciliophora	Intramacronucleata	Oligohymenophorea	Peniculida	Parameciidae	Paramecium
Paramoeba pemaquidensis (eukaryotes)	GCA_002151225.1	E		*	Eukaryota	Amoebozoa	Discosea	Flabellinia	Dactylopodida	Paramoebidae	Paramoeba
Naegleria fowleri (brain-eating amoeba)	GCA_008403515.1	E	CM017920.1, JX174181.1	*	Eukaryota	Discoba	Heterolobosea	Tetramitia	Eutetramitia	Vahlkampfiidae	Naegleria
Hyphochytrium catenoides (eukaryotes)	GCA_900088475.1	E	LT578416.1	*	Eukaryota	Sar	Stramenopiles	Hyphochytriomycetes	Hyphochytriaceae	Hyphochytrium
Aciduliprofundum boonei T469 (archaea)	GCA_000025665.1	P			d__Archaea	p__Thermoplasmatota	c__Thermoplasmata	o__Aciduliprofundales	f__Aciduliprofundaceae	g__Aciduliprofundum	s__Aciduliprofundum boonei
Akkermansia glycaniphila (verrucomicrobia)	GCA_900097105.1	P			d__Bacteria	p__Verrucomicrobiota	c__Verrucomicrobiae	o__Verrucomicrobiales	f__Akkermansiaceae	g__Akkermansia	s__Akkermansia glycaniphila
Bacteriovorax stolpii (proteobacteria)	GCA_002872415.1	P			d__Bacteria	p__Bdellovibrionota	c__Bacteriovoracia	o__Bacteriovoracales	f__Bacteriovoracaceae	g__Bacteriovorax	s__Bacteriovorax stolpii
Bradymonas sediminis (d-proteobacteria)	GCA_003258315.1	P			d__Bacteria	p__Myxococcota	c__Bradymonadia	o__Bradymonadales	f__Bradymonadaceae	g__Bradymonas	s__Bradymonas sediminis
Bryobacter aggregatus MPL3 (bacteria)	GCA_000702445.1	P			d__Bacteria	p__Acidobacteriota	c__Acidobacteriae	o__Bryobacterales	f__Bryobacteraceae	g__Bryobacter	s__Bryobacter aggregatus
Dictyoglomus turgidum DSM 6724 (bacteria)	GCA_000021645.1	P			d__Bacteria	p__Dictyoglomota	c__Dictyoglomia	o__Dictyoglomales	f__Dictyoglomaceae	g__Dictyoglomus	s__Dictyoglomus turgidum
Cetobacterium ceti (fusobacteria)	GCA_900167275.1	P			d__Bacteria	p__Fusobacteriota	c__Fusobacteriia	o__Fusobacteriales	f__Fusobacteriaceae	g__Cetobacterium	s__Cetobacterium ceti
Leptotrichia goodfellowii DSM 19756 (fusobacteria)	GCA_000516535.1	P			d__Bacteria	p__Fusobacteriota	c__Fusobacteriia	o__Fusobacteriales	f__Leptotrichiaceae	g__Pseudoleptotrichia	s__Pseudoleptotrichia goodfellowii
Acinetobacter pittii PHEA-2 (g-proteobacteria)	GCA_000191145.1	P			d__Bacteria	p__Proteobacteria	c__Gammaproteobacteria	o__Pseudomonadales	f__Moraxellaceae	g__Acinetobacter	s__Acinetobacter pittii
Nitrosomonas stercoris (b-proteobacteria)	GCA_006742785.1	P			d__Bacteria	p__Proteobacteria	c__Gammaproteobacteria	o__Burkholderiales	f__Nitrosomonadaceae	g__Nitrosomonas	s__Nitrosomonas stercoris
Nitrosopumilus maritimus SCM1 (archaea)	GCA_000018465.1	P			d__Archaea	p__Thermoproteota	c__Nitrososphaeria	o__Nitrososphaerales	f__Nitrosopumilaceae	g__Nitrosopumilus	s__Nitrosopumilus maritimus
Rhodobacter aestuarii (a-proteobacteria)	GCA_003053525.1	P			d__Bacteria	p__Proteobacteria	c__Alphaproteobacteria	o__Rhodobacterales	f__Rhodobacteraceae	g__Rhodobacter	s__Rhodobacter aestuarii
Vibrio furnissii (g-proteobacteria)	GCA_006364355.1	P			d__Bacteria	p__Proteobacteria	c__Gammaproteobacteria	o__Enterobacterales	f__Vibrionaceae	g__Vibrio	s__Vibrio furnissii
Xylella taiwanensis (g-proteobacteria)	GCA_013177435.1	P			d__Bacteria	p__Proteobacteria	c__Gammaproteobacteria	o__Xanthomonadales	f__Xanthomonadaceae	g__Xylella	s__Xylella taiwanensis
Paenibacillus sonchi (firmicutes)	GCA_016772475.1	P		*	Bacteria	Terrabacteria group	Firmicutes	Bacilli	Bacillales	Paenibacillaceae	Paenibacillus	Paenibacillus sonchi group
Ignavibacterium album	GCA_000258405.1	P			d__Bacteria	p__Bacteroidota	c__Ignavibacteria	o__Ignavibacteriales	f__Ignavibacteriaceae	g__Ignavibacterium	s__Ignavibacterium album
Chthonomonas calidirosea	GCA_000427095.1	P			d__Bacteria	p__Armatimonadota	c__Chthonomonadetes	o__Chthonomonadales	f__Chthonomonadaceae	g__Chthonomonas	s__Chthonomonas calidirosea
Krumholzibacterium zodletonense	GCA_003369455.1	P			d__Bacteria	p__Krumholzibacteriota	c__Krumholzibacteria	o__Krumholzibacteriales	f__Krumholzibacteriaceae	g__Krumholzibacterium	s__Krumholzibacterium zodletonense
Marinisoma sp000402655	GCA_000402655.1	P			d__Bacteria	p__Marinisomatota	c__Marinisomatia	o__Marinisomatales	f__Marinisomataceae	g__Marinisoma	s__Marinisoma sp000402655
Synergistes jonesii	GCA_001757415.1	P			d__Bacteria	p__Synergistota	c__Synergistia	o__Synergistales	f__Synergistaceae	g__Synergistes	s__Synergistes jonesii
Coprothermobacter platensis	GCA_000378005.1	P			d__Bacteria	p__Coprothermobacterota	c__Coprothermobacteria	o__Coprothermobacterales	f__Coprothermobacteraceae	g__Coprothermobacter	s__Coprothermobacter platensis
Altarchaeum hamiconexum	GCA_001873845.1	P			d__Archaea	p__Altarchaeota	c__Altarchaeia	o__Altarchaeales	f__Altarchaeaceae	g__Altarchaeum	s__Altarchaeum hamiconexum
Hadarchaeum yellowstonense	GCA_001515205.2	P			d__Archaea	p__Hadarchaeota	c__Hadarchaeia	o__Hadarchaeales	f__Hadarchaeaceae	g__Hadarchaeum	s__Hadarchaeum yellowstonense
Nanopusillus acidilobi	GCA_001552015.1	P			d__Archaea	p__Nanoarchaeota	c__Nanoarchaeia	o__Nanoarchaeales	f__Nanopusillaceae	g__Nanopusillus	s__Nanopusillus acidilobi
Naiadarchaeum limnaeum	GCA_014189685.1	P			d__Archaea	p__Undinarchaeota	c__Undinarchaeia	o__Undinarchaeales	f__Naiadarchaeaceae	g__Naiadarchaeum	s__Naiadarchaeum limnaeum
* = NCBI Taxonomy

## Sheet: S3 Difficult_organisms
Organism name	Genbank accession ID	Prokaryote or Eukaryote (P or E)	Note	NCBI/GTDB Taxonomy
Candidatus Heimdallarchaeota archaeon isolate S146_22 k151_101478, whole genome shotgun	GCA_015520535.1	P		NA
Candidatus Uhrbacteria bacterium GW2011_GWA2_52_8d UY76_C0001, whole genome shotgun	GCA_001004575.1	P	*	Bacteria	Bacteria incertae sedis	Bacteria candidate phyla	Patescibacteria group	Parcubacteria group	Candidatus Uhrbacteria
Candidatus Uhrbacteria bacterium GW2011_GWE2_45_35 UX09_C0001, whole genome shotgun	GCA_001001645.1	P		d__Bacteria	p__Patescibacteria	c__ABY1	o__SG8-24	f__GWF2-40-263	g__UBA12403	s__UBA12403 sp003511125
Mycoplasma haemofelis str. Langford 1, complete genome	GCA_000200735.1	P		d__Bacteria	p__Firmicutes	c__Bacilli	o__Mycoplasmatales	f__Mycoplasmoidaceae	g__Eperythrozoon_B	s__Eperythrozoon_B haemofelis
Parcubacteria group bacterium isolate NC_groundwater_1207_Ag_S-0.1um_49_116 S_p1_S3_coassembly_k141_2020963, whole genome shotgun	GCA_016204045.1	P	*	Bacteria	Bacteria incertae sedis	Bacteria candidate phyla	Patescibacteria group	Parcubacteria group	unclassified Parcubacteria group
Cafeteria roenbergensis strain BVI	GCA_008330645.1	E	*	Eukaryota	Sar	Stramenopiles	Bigyra	Opalozoa	Bicosoecida	Cafeteriaceae	Cafeteria
Coelastrella sp. M60	GCA_001630525.1	E	*	Eukaryota	Viridiplantae	Chlorophyta	core chlorophytes	Chlorophyceae	CS clade	Sphaeropleales	Scenedesmaceae	Coelastrella	unclassified Coelastrella
Heterococcus sp. DN1	GCA_000498555.1	E	*	Eukaryota	Sar	Stramenopiles	Ochrophyta	PX clade	Xanthophyceae	Tribonematales	Heteropediaceae	Heterococcus	unclassified Heterococcus (in: Xanthophyceae)
Nosema ceranae strain PA08	GCF_000988165.1	E	*	Eukaryota	Opisthokonta	Fungi	Fungi incertae sedis	Microsporidia	Apansporoblastina	Nosematidae	Nosema
Stramenopiles sp. TOSAG23-2	GCA_900128395.1	E	*	Eukaryota	Sar	Stramenopiles	unclassified stramenopiles	Marine_stramenopiles_MASTs group	Stramenopiles MAST-4
Diophrys appendiculata	GCA_006510565.1	E	*	Eukaryota	Sar	Alveolata	Ciliophora	Intramacronucleata	Spirotrichea	Hypotrichia	Euplotida	Uronychiidae	Diophrys
Willaertia magna strain c2c	GCA_902984215.1	E	*	Eukaryota	Discoba	Heterolobosea	Tetramitia	Eutetramitia	Vahlkampfiidae	Willaertia
* = NCBI Taxonomy

## Sheet: S4 antiSMASH_testset
BGCs predicted by bacterial version of antiSMASH								BGCs predicted by fungal version of antiSMASH
BGC_id	contig	BGC_type	nr_genes	empire	not found by fungiSMASH			BGC_id	contig	BGC_type	nr_genes	empire	not found by antiSMASH
c00133_NODE_13.._region001	NODE_133_length_183617_cov_59.6178	NRPS	26	eukaryote	x			c00103_NODE_10.._region001	NODE_103_length_196073_cov_54.704	T1PKS	12	eukaryote	x
c09370_NODE_93.._region001	NODE_9370_length_12723_cov_19.2748	terpene	6	eukaryote	x			c00043_NODE_43.._region001	NODE_43_length_301493_cov_54.7147	NRPS-like, terpene	11	eukaryote	x
c00029_NODE_29.._region001	NODE_29_length_363793_cov_55.985	NRPS-like	30	eukaryote				c00029_NODE_29.._region001	NODE_29_length_363793_cov_55.985	NRPS-like	12	eukaryote
c02751_NODE_27.._region001	NODE_2751_length_32749_cov_54.1474	T1PKS	16	eukaryote				c02751_NODE_27.._region001	NODE_2751_length_32749_cov_54.1474	T1PKS	5	eukaryote
c00046_NODE_46.._region001	NODE_46_length_281693_cov_57.4196	T1PKS	34	eukaryote	x			c00752_NODE_75.._region001	NODE_752_length_74712_cov_56.4624	T1PKS, NRPS-like	10	eukaryote
c00752_NODE_75.._region001	NODE_752_length_74712_cov_56.4624	NRPS	33	eukaryote				c00434_NODE_43.._region001	NODE_434_length_99828_cov_55.9318	NRPS-like	12	eukaryote
c00434_NODE_43.._region001	NODE_434_length_99828_cov_55.9318	NRPS-like	35	eukaryote				c02420_NODE_24.._region001	NODE_2420_length_35817_cov_59.2159	NRPS	8	eukaryote
c02420_NODE_24.._region001	NODE_2420_length_35817_cov_59.2159	NRPS	25	eukaryote				c00293_NODE_29.._region001	NODE_293_length_124840_cov_58.406	terpene	3	eukaryote	x
c00054_NODE_54.._region001	NODE_54_length_257627_cov_59.1879	T1PKS	25	eukaryote	x			c00155_NODE_15.._region002	NODE_155_length_174080_cov_54.6865	NRPS, T1PKS	11	eukaryote
c00155_NODE_15.._region002	NODE_155_length_174080_cov_54.6865	T1PKS, NRPS	35	eukaryote				c07537_NODE_75.._region001	NODE_7537_length_15170_cov_56.852	NRPS	4	eukaryote
c07537_NODE_75.._region001	NODE_7537_length_15170_cov_56.852	NRPS	12	eukaryote				c00155_NODE_15.._region001	NODE_155_length_174080_cov_54.6865	NRPS-like, T1PKS	14	eukaryote
c00155_NODE_15.._region001	NODE_155_length_174080_cov_54.6865	NRPS-like, T1PKS	36	eukaryote				c00279_NODE_27.._region001	NODE_279_length_128269_cov_54.9728	NRPS	11	eukaryote
c00279_NODE_27.._region001	NODE_279_length_128269_cov_54.9728	NRPS	27	eukaryote				c01061_NODE_10.._region001	NODE_1061_length_60703_cov_59.0693	NRPS	10	eukaryote	x
c01061_NODE_10.._region001	NODE_1061_length_60703_cov_59.0693	NRPS	27	eukaryote				c02398_NODE_23.._region001	NODE_2398_length_35995_cov_53.0979	NRPS-like	5	eukaryote	x
c00304_NODE_30.._region001	NODE_304_length_121644_cov_55.3347	terpene	23	eukaryote	x			c00211_NODE_21.._region001	NODE_211_length_150327_cov_59.372	T1PKS	6	eukaryote
c00211_NODE_21.._region001	NODE_211_length_150327_cov_59.372	T1PKS	22	eukaryote				c00201_NODE_20.._region001	NODE_201_length_154544_cov_55.569	terpene	5	eukaryote
c00201_NODE_20.._region001	NODE_201_length_154544_cov_55.569	terpene	11	eukaryote				c00030_NODE_30.._region001	NODE_30_length_360927_cov_56.0847	T1PKS	12	eukaryote
c00030_NODE_30.._region001	NODE_30_length_360927_cov_56.0847	T1PKS	44	eukaryote				c00058_NODE_58.._region001	NODE_58_length_248324_cov_57.6537	NRPS, T1PKS	15	eukaryote
c00058_NODE_58.._region001	NODE_58_length_248324_cov_57.6537	NRPS	40	eukaryote				c00489_NODE_48.._region001	NODE_489_length_95061_cov_52.8253	NRPS	9	eukaryote
c00489_NODE_48.._region001	NODE_489_length_95061_cov_52.8253	NRPS	35	eukaryote				c00035_NODE_35.._region001	NODE_35_length_338584_cov_54.9865	NRPS-like, NRPS	25	eukaryote
c06405_NODE_64.._region001	NODE_6405_length_17264_cov_63.4125	NRPS	7	eukaryote	x			c02450_NODE_24.._region001	NODE_2450_length_35458_cov_59.0344	NRPS-like	12	eukaryote
c00035_NODE_35.._region001	NODE_35_length_338584_cov_54.9865	NRPS-like, NRPS	60	eukaryote				c00012_NODE_12.._region001	NODE_12_length_542584_cov_55.4257	NRPS	10	eukaryote
c00248_NODE_24.._region001	NODE_248_length_136077_cov_58.5151	NRPS	45	eukaryote	x			c00662_NODE_66.._region001	NODE_662_length_80015_cov_55.6355	T1PKS	13	eukaryote
c02450_NODE_24.._region001	NODE_2450_length_35458_cov_59.0344	NRPS-like, T1PKS	43	eukaryote				c00012_NODE_12.._region002	NODE_12_length_542584_cov_55.4257	T1PKS	14	eukaryote
c00012_NODE_12.._region001	NODE_12_length_542584_cov_55.4257	NRPS	19	eukaryote				c00765_NODE_76.._region001	NODE_765_length_73936_cov_17.4506	betalactone	8	prokaryote
c00662_NODE_66.._region001	NODE_662_length_80015_cov_55.6355	T1PKS	43	eukaryote				c23292_NODE_23.._region001	NODE_23292_length_6046_cov_4.25562	TfuA-related	4	prokaryote
c00012_NODE_12.._region002	NODE_12_length_542584_cov_55.4257	T1PKS	31	eukaryote				c00364_NODE_36.._region001	NODE_364_length_110868_cov_7.36817	betalactone	7	prokaryote
c00863_NODE_86.._region001	NODE_863_length_68328_cov_57.2974	NRPS	17	eukaryote	x			c18707_NODE_18.._region001	NODE_18707_length_7223_cov_55.0242	bacteriocin	3	prokaryote
c00765_NODE_76.._region001	NODE_765_length_73936_cov_17.4506	betalactone	17	prokaryote				c01632_NODE_16.._region001	NODE_1632_length_46345_cov_19.0845	betalactone	10	prokaryote	x
c23292_NODE_23.._region001	NODE_23292_length_6046_cov_4.25562	TfuA-related	7	prokaryote				c01947_NODE_19.._region001	NODE_1947_length_41649_cov_26.0309	terpene	8	prokaryote
c06497_NODE_64.._region001	NODE_6497_length_17072_cov_2.47371	terpene	17	prokaryote				c00051_NODE_51.._region001	NODE_51_length_266099_cov_39.6672	T3PKS	7	prokaryote
c00364_NODE_36.._region001	NODE_364_length_110868_cov_7.36817	betalactone	25	prokaryote				c01324_NODE_13.._region001	NODE_1324_length_52712_cov_5.70035	siderophore	4	prokaryote
c18707_NODE_18.._region001	NODE_18707_length_7223_cov_55.0242	bacteriocin	13	prokaryote				c04372_NODE_43.._region001	NODE_4372_length_23235_cov_11.7077	terpene	3	prokaryote
c22567_NODE_22.._region001	NODE_22567_length_6215_cov_2.60857	hserlactone	11	prokaryote				c00003_NODE_3_.._region001	NODE_3_length_2018231_cov_12.5692	arylpolyene	9	prokaryote
c08522_NODE_85.._region001	NODE_8522_length_13743_cov_20.204	phenazine	15	prokaryote				c02892_NODE_28.._region001	NODE_2892_length_31679_cov_9.37636	NRPS	5	prokaryote
c17494_NODE_17.._region001	NODE_17494_length_7616_cov_2.28816	lassopeptide	8	prokaryote				c09558_NODE_95.._region001	NODE_9558_length_12498_cov_5.69509	bacteriocin	5	prokaryote
c08045_NODE_80.._region001	NODE_8045_length_14384_cov_6.87753	bacteriocin	13	prokaryote				c12448_NODE_12.._region001	NODE_12448_length_10042_cov_4.77398	NRPS-like	3	prokaryote
c01947_NODE_19.._region001	NODE_1947_length_41649_cov_26.0309	terpene	21	prokaryote				c00149_NODE_14.._region001	NODE_149_length_178228_cov_14.3878	NAGGN	5	prokaryote
c21024_NODE_21.._region001	NODE_21024_length_6577_cov_2.99457	terpene	7	prokaryote				c08774_NODE_87.._region001	NODE_8774_length_13444_cov_26.9194	terpene	5	prokaryote
c00039_NODE_39.._region001	NODE_39_length_317815_cov_39.5521	terpene	16	prokaryote				c05151_NODE_51.._region001	NODE_5151_length_20492_cov_17.5808	terpene	5	prokaryote
c00051_NODE_51.._region001	NODE_51_length_266099_cov_39.6672	T3PKS	48	prokaryote				c20585_NODE_20.._region001	NODE_20585_length_6689_cov_14.2618	T1PKS	1	prokaryote
c17060_NODE_17.._region001	NODE_17060_length_7779_cov_2.07972	transAT-PKS-like	2	prokaryote				c01315_NODE_13.._region001	NODE_1315_length_52857_cov_4.75452	terpene	6	prokaryote
c02100_NODE_21.._region001	NODE_2100_length_39702_cov_19.384	ectoine	9	prokaryote				c00954_NODE_95.._region001	NODE_954_length_64744_cov_25.5814	NRPS-like	8	prokaryote
c01324_NODE_13.._region001	NODE_1324_length_52712_cov_5.70035	siderophore	8	prokaryote				c03874_NODE_38.._region001	NODE_3874_length_25507_cov_9.92593	NRPS-like	6	prokaryote	x
c02553_NODE_25.._region001	NODE_2553_length_34378_cov_31.4619	terpene	13	prokaryote				c04124_NODE_41.._region001	NODE_4124_length_24294_cov_7.57297	hserlactone	7	prokaryote
c14997_NODE_14.._region001	NODE_14997_length_8592_cov_4.05824	bacteriocin	10	prokaryote				c02799_NODE_27.._region001	NODE_2799_length_32353_cov_22.8636	arylpolyene	7	prokaryote
c00007_NODE_7_.._region002	NODE_7_length_832111_cov_38.8505	NRPS	35	prokaryote				c03993_NODE_39.._region001	NODE_3993_length_24905_cov_87.1574	terpene	7	prokaryote
c04372_NODE_43.._region001	NODE_4372_length_23235_cov_11.7077	terpene	18	prokaryote				c00036_NODE_36.._region001	NODE_36_length_337690_cov_26.0309	arylpolyene	9	prokaryote
c23086_NODE_23.._region001	NODE_23086_length_6095_cov_1.82121	thiopeptide	4	prokaryote				c00311_NODE_31.._region001	NODE_311_length_120495_cov_17.3854	ladderane	14	prokaryote
c00003_NODE_3_.._region001	NODE_3_length_2018231_cov_12.5692	arylpolyene	48	prokaryote				c01161_NODE_11.._region001	NODE_1161_length_57113_cov_6.34837	bacteriocin	4	prokaryote
c16820_NODE_16.._region001	NODE_16820_length_7866_cov_3.52901	bacteriocin	8	prokaryote				c10033_NODE_10.._region001	NODE_10033_length_12020_cov_2.84201	hserlactone	4	prokaryote
c02892_NODE_28.._region001	NODE_2892_length_31679_cov_9.37636	NRPS	11	prokaryote				c03626_NODE_36.._region001	NODE_3626_length_26761_cov_17.347	NRPS-like	7	prokaryote
c09558_NODE_95.._region001	NODE_9558_length_12498_cov_5.69509	bacteriocin	9	prokaryote				c11789_NODE_11.._region001	NODE_11789_length_10497_cov_3.68206	NRPS-like	3	prokaryote
c12448_NODE_12.._region001	NODE_12448_length_10042_cov_4.77398	NRPS-like	7	prokaryote				c00007_NODE_7_.._region001	NODE_7_length_832111_cov_38.8505	NRPS-like	4	prokaryote
c00149_NODE_14.._region001	NODE_149_length_178228_cov_14.3878	NAGGN	11	prokaryote				c00176_NODE_17.._region001	NODE_176_length_165822_cov_12.4312	NRPS	11	prokaryote
c05788_NODE_57.._region001	NODE_5788_length_18782_cov_3.35235	NRPS	2	prokaryote				c29007_NODE_29.._region001	NODE_29007_length_5078_cov_2.33488	NRPS	1	prokaryote
c08774_NODE_87.._region001	NODE_8774_length_13444_cov_26.9194	terpene	10	prokaryote				c07634_NODE_76.._region001	NODE_7634_length_14995_cov_24.0798	hserlactone	4	prokaryote
c05151_NODE_51.._region001	NODE_5151_length_20492_cov_17.5808	terpene	23	prokaryote				c06234_NODE_62.._region001	NODE_6234_length_17670_cov_6.26712	terpene	6	prokaryote
c20585_NODE_20.._region001	NODE_20585_length_6689_cov_14.2618	T1PKS	2	prokaryote				c03693_NODE_36.._region001	NODE_3693_length_26423_cov_5.38485	T3PKS	3	prokaryote
c14234_NODE_14.._region001	NODE_14234_length_8985_cov_3.50779	NRPS	1	prokaryote				c08635_NODE_86.._region001	NODE_8635_length_13601_cov_2.34912	NRPS	7	prokaryote
c01315_NODE_13.._region001	NODE_1315_length_52857_cov_4.75452	terpene	21	prokaryote				c09774_NODE_97.._region001	NODE_9774_length_12279_cov_3.47235	indole	5	prokaryote
c18360_NODE_18.._region001	NODE_18360_length_7330_cov_5.74205	siderophore	6	prokaryote				c25447_NODE_25.._region001	NODE_25447_length_5635_cov_3.98475	NRPS-like	3	prokaryote	x
c02705_NODE_27.._region001	NODE_2705_length_33110_cov_5.99442	terpene	10	prokaryote				c00408_NODE_40.._region001	NODE_408_length_104321_cov_11.3583	NRPS	17	prokaryote
c01283_NODE_12.._region001	NODE_1283_length_53601_cov_24.7623	terpene	17	prokaryote				c07112_NODE_71.._region001	NODE_7112_length_15930_cov_2.56439	siderophore	4	prokaryote
c01737_NODE_17.._region001	NODE_1737_length_44885_cov_7.93119	resorcinol	12	prokaryote				c00074_NODE_74.._region001	NODE_74_length_220335_cov_16.3603	resorcinol	9	prokaryote
c00954_NODE_95.._region001	NODE_954_length_64744_cov_25.5814	arylpolyene	37	prokaryote				c19558_NODE_19.._region001	NODE_19558_length_6971_cov_5.13822	terpene	3	prokaryote
c13749_NODE_13.._region001	NODE_13749_length_9250_cov_3.72586	terpene	9	prokaryote				c02363_NODE_23.._region001	NODE_2363_length_36407_cov_6.04689	T1PKS	8	prokaryote
c01583_NODE_15.._region001	NODE_1583_length_47340_cov_32.5846	arylpolyene	42	prokaryote				c17742_NODE_17.._region001	NODE_17742_length_7529_cov_2.99162	bacteriocin	6	prokaryote
c04124_NODE_41.._region001	NODE_4124_length_24294_cov_7.57297	hserlactone	17	prokaryote				c12314_NODE_12.._region001	NODE_12314_length_10124_cov_25.0785	TfuA-related	6	prokaryote
c02799_NODE_27.._region001	NODE_2799_length_32353_cov_22.8636	arylpolyene	30	prokaryote				c15733_NODE_15.._region001	NODE_15733_length_8268_cov_4.32883	NRPS	1	prokaryote
c17777_NODE_17.._region001	NODE_17777_length_7515_cov_2.15241	siderophore	5	prokaryote				c05295_NODE_52.._region001	NODE_5295_length_20136_cov_4.87566	NRPS-like	8	prokaryote	x
c02456_NODE_24.._region001	NODE_2456_length_35408_cov_4.82398	lanthipeptide, acyl_amino_acids	37	prokaryote				c04660_NODE_46.._region001	NODE_4660_length_22108_cov_24.6675	phosphonate	8	prokaryote
c00720_NODE_72.._region001	NODE_720_length_75990_cov_7.80827	lassopeptide	22	prokaryote				c08569_NODE_85.._region001	NODE_8569_length_13686_cov_18.6854	bacteriocin	4	prokaryote
c03993_NODE_39.._region001	NODE_3993_length_24905_cov_87.1574	terpene	21	prokaryote				c23671_NODE_23.._region001	NODE_23671_length_5967_cov_4.02363	NRPS-like	3	prokaryote	x
c17245_NODE_17.._region001	NODE_17245_length_7709_cov_3.35505	hserlactone	7	prokaryote				c00026_NODE_26.._region001	NODE_26_length_368960_cov_44.3304	resorcinol	8	prokaryote
c08213_NODE_82.._region001	NODE_8213_length_14151_cov_3.40374	T1PKS	12	prokaryote				c04173_NODE_41.._region001	NODE_4173_length_24089_cov_3.37718	arylpolyene	7	prokaryote
c06541_NODE_65.._region001	NODE_6541_length_16968_cov_3.09067	NRPS	7	prokaryote				c17895_NODE_17.._region001	NODE_17895_length_7478_cov_2.06326	bacteriocin	4	prokaryote
c00875_NODE_87.._region001	NODE_875_length_67722_cov_4.38815	lanthipeptide	17	prokaryote				c01548_NODE_15.._region001	NODE_1548_length_48035_cov_6.60915	bacteriocin	4	prokaryote
c00036_NODE_36.._region001	NODE_36_length_337690_cov_26.0309	arylpolyene	35	prokaryote				c16846_NODE_16.._region001	NODE_16846_length_7856_cov_4.0643	terpene	5	prokaryote
c00311_NODE_31.._region001	NODE_311_length_120495_cov_17.3854	ladderane	32	prokaryote				c07263_NODE_72.._region001	NODE_7263_length_15632_cov_5.41806	arylpolyene	7	prokaryote
c03922_NODE_39.._region001	NODE_3922_length_25247_cov_92.3834	TfuA-related	18	prokaryote				c05106_NODE_51.._region001	NODE_5106_length_20623_cov_28.8801	siderophore	2	prokaryote
c01161_NODE_11.._region001	NODE_1161_length_57113_cov_6.34837	bacteriocin	11	prokaryote				c00011_NODE_11.._region001	NODE_11_length_585123_cov_37.3397	bacteriocin	3	prokaryote
c02500_NODE_25.._region001	NODE_2500_length_34858_cov_15.6798	bacteriocin	14	prokaryote				c15953_NODE_15.._region001	NODE_15953_length_8181_cov_4.29104	terpene	3	prokaryote
c20545_NODE_20.._region001	NODE_20545_length_6698_cov_44.9379	lassopeptide	10	prokaryote				c09984_NODE_99.._region001	NODE_9984_length_12078_cov_8.51887	NRPS-like	3	prokaryote
c09980_NODE_99.._region001	NODE_9980_length_12079_cov_3.7428	NRPS	4	prokaryote				c02669_NODE_26.._region001	NODE_2669_length_33396_cov_9.79047	NRPS-like, arylpolyene	9	prokaryote
c10033_NODE_10.._region001	NODE_10033_length_12020_cov_2.84201	hserlactone	14	prokaryote				c08859_NODE_88.._region001	NODE_8859_length_13335_cov_2.1858	T1PKS, NRPS-like	2	prokaryote
c24263_NODE_24.._region001	NODE_24263_length_5847_cov_13.2677	betalactone	6	prokaryote				c00582_NODE_58.._region001	NODE_582_length_85956_cov_15.4339	terpene	5	prokaryote
c03626_NODE_36.._region001	NODE_3626_length_26761_cov_17.347	NRPS-like	21	prokaryote				c03122_NODE_31.._region001	NODE_3122_length_29882_cov_14.6623	arylpolyene	8	prokaryote
c00187_NODE_18.._region001	NODE_187_length_160671_cov_5.08558	acyl_amino_acids	48	prokaryote				c01688_NODE_16.._region001	NODE_1688_length_45514_cov_6.35418	indole	10	prokaryote
c00051_NODE_51.._region002	NODE_51_length_266099_cov_39.6672	lassopeptide	22	prokaryote				c06174_NODE_61.._region001	NODE_6174_length_17808_cov_5.2613	terpene	3	prokaryote
c00255_NODE_25.._region001	NODE_255_length_133119_cov_11.4356	betalactone	22	prokaryote				c23965_NODE_23.._region001	NODE_23965_length_5904_cov_3.60862	T1PKS	1	prokaryote
c11789_NODE_11.._region001	NODE_11789_length_10497_cov_3.68206	NRPS	7	prokaryote				c26502_NODE_26.._region001	NODE_26502_length_5458_cov_2.88389	terpene	2	prokaryote
c13285_NODE_13.._region001	NODE_13285_length_9514_cov_2.49877	bacteriocin	10	prokaryote				c05031_NODE_50.._region001	NODE_5031_length_20865_cov_3.78354	ectoine	2	prokaryote
c00007_NODE_7_.._region001	NODE_7_length_832111_cov_38.8505	lanthipeptide	22	prokaryote				c12398_NODE_12.._region001	NODE_12398_length_10073_cov_1.80575	NRPS	3	prokaryote
c00003_NODE_3_.._region002	NODE_3_length_2018231_cov_12.5692	other	33	prokaryote				c00828_NODE_82.._region001	NODE_828_length_70427_cov_12.0759	betalactone	15	prokaryote
c06366_NODE_63.._region001	NODE_6366_length_17372_cov_9.03856	bacteriocin	9	prokaryote				c01118_NODE_11.._region001	NODE_1118_length_58691_cov_25.6928	betalactone	16	prokaryote
c00176_NODE_17.._region001	NODE_176_length_165822_cov_12.4312	NRPS	39	prokaryote				c07776_NODE_77.._region001	NODE_7776_length_14768_cov_3.34472	terpene	5	prokaryote
c07000_NODE_70.._region001	NODE_7000_length_16114_cov_5.85044	bacteriocin	12	prokaryote				c00019_NODE_19.._region001	NODE_19_length_456732_cov_15.6128	arylpolyene	12	prokaryote
c00188_NODE_18.._region001	NODE_188_length_160631_cov_37.1996	lanthipeptide	16	prokaryote				c09024_NODE_90.._region001	NODE_9024_length_13124_cov_6.14311	terpene	3	prokaryote
c01183_NODE_11.._region001	NODE_1183_length_56649_cov_12.4454	lassopeptide	21	prokaryote				c04417_NODE_44.._region001	NODE_4417_length_23052_cov_23.7864	siderophore	4	prokaryote
c18032_NODE_18.._region001	NODE_18032_length_7433_cov_8.42294	NRPS-like	6	prokaryote				c01204_NODE_12.._region001	NODE_1204_length_56030_cov_10.9966	lassopeptide	8	prokaryote
c02917_NODE_29.._region001	NODE_2917_length_31444_cov_6.16192	arylpolyene	27	prokaryote				c00005_NODE_5_.._region001	NODE_5_length_1060301_cov_41.7132	arylpolyene	13	prokaryote
c29007_NODE_29.._region001	NODE_29007_length_5078_cov_2.33488	NRPS	1	prokaryote				c11676_NODE_11.._region001	NODE_11676_length_10584_cov_4.83858	T1PKS	2	prokaryote
c07634_NODE_76.._region001	NODE_7634_length_14995_cov_24.0798	hserlactone	10	prokaryote				c01913_NODE_19.._region001	NODE_1913_length_42138_cov_6.66233	NRPS	14	prokaryote
c06426_NODE_64.._region001	NODE_6426_length_17219_cov_4.01831	terpene	10	prokaryote				c03715_NODE_37.._region001	NODE_3715_length_26336_cov_15.3378	betalactone	13	prokaryote	x
c02019_NODE_20.._region001	NODE_2019_length_40729_cov_5.9233	bacteriocin	11	prokaryote				c00717_NODE_71.._region001	NODE_717_length_76150_cov_5.69701	terpene	6	prokaryote
c06234_NODE_62.._region001	NODE_6234_length_17670_cov_6.26712	terpene	17	prokaryote				c09925_NODE_99.._region001	NODE_9925_length_12125_cov_19.2073	NRPS	3	prokaryote
c03693_NODE_36.._region001	NODE_3693_length_26423_cov_5.38485	T3PKS	18	prokaryote				c00309_NODE_30.._region001	NODE_309_length_121350_cov_11.5704	T1PKS	7	prokaryote
c03944_NODE_39.._region001	NODE_3944_length_25133_cov_4.50536	bacteriocin	11	prokaryote				c00343_NODE_34.._region001	NODE_343_length_113782_cov_10.5257	NRPS	15	prokaryote
c15472_NODE_15.._region001	NODE_15472_length_8389_cov_3.065	butyrolactone	6	prokaryote				c00180_NODE_18.._region001	NODE_180_length_163757_cov_19.8598	betalactone	8	prokaryote
c01742_NODE_17.._region001	NODE_1742_length_44847_cov_12.5423	lassopeptide	25	prokaryote				c17805_NODE_17.._region001	NODE_17805_length_7504_cov_2.58072	NRPS	2	prokaryote
c19656_NODE_19.._region001	NODE_19656_length_6943_cov_3.07086	bacteriocin	9	prokaryote				c27001_NODE_27.._region001	NODE_27001_length_5377_cov_11.5246	NRPS	1	prokaryote
c26851_NODE_26.._region001	NODE_26851_length_5402_cov_3.33062	NRPS	2	prokaryote				c01041_NODE_10.._region001	NODE_1041_length_61253_cov_11.8494	betalactone	5	prokaryote
c08635_NODE_86.._region001	NODE_8635_length_13601_cov_2.34912	NRPS	9	prokaryote				c04652_NODE_46.._region001	NODE_4652_length_22140_cov_5.50625	arylpolyene	7	prokaryote
c09774_NODE_97.._region001	NODE_9774_length_12279_cov_3.47235	indole	8	prokaryote				c03261_NODE_32.._region001	NODE_3261_length_29032_cov_6.62045	terpene	6	prokaryote
c20011_NODE_20.._region001	NODE_20011_length_6847_cov_2.925	terpene	8	prokaryote				c05493_NODE_54.._region001	NODE_5493_length_19588_cov_3.86758	arylpolyene	6	prokaryote
c00408_NODE_40.._region001	NODE_408_length_104321_cov_11.3583	NRPS	34	prokaryote				c00636_NODE_63.._region001	NODE_636_length_81549_cov_27.4182	bacteriocin	4	prokaryote
c04573_NODE_45.._region001	NODE_4573_length_22445_cov_18.2085	NAGGN	11	prokaryote				c10369_NODE_10.._region001	NODE_10369_length_11685_cov_50.8612	ectoine	4	prokaryote
c18992_NODE_18.._region001	NODE_18992_length_7138_cov_2.34246	terpene	6	prokaryote				c00283_NODE_28.._region001	NODE_283_length_127193_cov_10.104	bacteriocin	4	prokaryote
c07112_NODE_71.._region001	NODE_7112_length_15930_cov_2.56439	siderophore	8	prokaryote				c00001_NODE_1_.._region001	NODE_1_length_2305453_cov_41.9869	bacteriocin	4	prokaryote
c00790_NODE_79.._region001	NODE_790_length_72391_cov_5.17612	hserlactone	10	prokaryote				c12273_NODE_12.._region001	NODE_12273_length_10149_cov_4.73249	T3PKS	3	prokaryote
c01176_NODE_11.._region001	NODE_1176_length_56883_cov_7.22641	NRPS	27	prokaryote				c16868_NODE_16.._region001	NODE_16868_length_7847_cov_2.85026	hserlactone	4	prokaryote
c00519_NODE_51.._region001	NODE_519_length_93055_cov_11.3321	bacteriocin	12	prokaryote				c15943_NODE_15.._region001	NODE_15943_length_8183_cov_2.73895	NRPS	4	prokaryote
c10131_NODE_10.._region001	NODE_10131_length_11935_cov_2.60832	ectoine	7	prokaryote				c06010_NODE_60.._region001	NODE_6010_length_18215_cov_26.3442	bacteriocin	4	prokaryote
c00008_NODE_8_.._region002	NODE_8_length_798788_cov_14.4178	arylpolyene, resorcinol	50	prokaryote				c00818_NODE_81.._region001	NODE_818_length_71079_cov_5.41094	NRPS	13	prokaryote
c00074_NODE_74.._region001	NODE_74_length_220335_cov_16.3603	resorcinol, arylpolyene	40	prokaryote				c13202_NODE_13.._region001	NODE_13202_length_9566_cov_2.31465	hserlactone	4	prokaryote
c19558_NODE_19.._region001	NODE_19558_length_6971_cov_5.13822	terpene	7	prokaryote				c00336_NODE_33.._region001	NODE_336_length_115129_cov_25.4259	terpene	7	prokaryote
c02363_NODE_23.._region001	NODE_2363_length_36407_cov_6.04689	T1PKS	17	prokaryote				c01197_NODE_11.._region001	NODE_1197_length_56148_cov_16.07	NRPS-like	8	prokaryote
c06331_NODE_63.._region001	NODE_6331_length_17447_cov_36.1628	terpene	10	prokaryote				c15125_NODE_15.._region001	NODE_15125_length_8532_cov_23.1689	resorcinol, arylpolyene	3	prokaryote
c06574_NODE_65.._region001	NODE_6574_length_16903_cov_4.99309	microviridin	14	prokaryote				c00033_NODE_33.._region002	NODE_33_length_345581_cov_37.118	bacteriocin	4	prokaryote
c27476_NODE_27.._region001	NODE_27476_length_5302_cov_8.54029	resorcinol	6	prokaryote				c06047_NODE_60.._region001	NODE_6047_length_18138_cov_5.0116	bacteriocin	4	prokaryote
c03522_NODE_35.._region001	NODE_3522_length_27385_cov_2.99395	bacteriocin	10	prokaryote				c00876_NODE_87.._region001	NODE_876_length_67717_cov_6.29605	betalactone	4	prokaryote
c17742_NODE_17.._region001	NODE_17742_length_7529_cov_2.99162	bacteriocin	12	prokaryote				c19718_NODE_19.._region001	NODE_19718_length_6925_cov_9.65196	T1PKS	3	prokaryote
c00360_NODE_36.._region001	NODE_360_length_111476_cov_28.914	lassopeptide	23	prokaryote				c00184_NODE_18.._region001	NODE_184_length_162019_cov_16.5599	NRPS, T1PKS	14	prokaryote
c11100_NODE_11.._region001	NODE_11100_length_11019_cov_4.28957	bacteriocin	11	prokaryote				c23375_NODE_23.._region001	NODE_23375_length_6030_cov_12.4776	terpene	2	prokaryote
c00780_NODE_78.._region001	NODE_780_length_73090_cov_35.7079	terpene	7	prokaryote				c10728_NODE_10.._region001	NODE_10728_length_11317_cov_29.6003	T1PKS	3	prokaryote
c05783_NODE_57.._region001	NODE_5783_length_18789_cov_7.23159	T3PKS	21	prokaryote				c00302_NODE_30.._region001	NODE_302_length_122049_cov_10.8824	hserlactone	4	prokaryote
c04476_NODE_44.._region001	NODE_4476_length_22806_cov_3.21765	terpene	15	prokaryote				c00612_NODE_61.._region001	NODE_612_length_83169_cov_19.068	NRPS, T1PKS	20	prokaryote
c10443_NODE_10.._region001	NODE_10443_length_11618_cov_2.77269	ectoine	9	prokaryote				c15533_NODE_15.._region001	NODE_15533_length_8358_cov_32.322	bacteriocin	4	prokaryote
c12314_NODE_12.._region001	NODE_12314_length_10124_cov_25.0785	TfuA-related	12	prokaryote				c29261_NODE_29.._region001	NODE_29261_length_5045_cov_2.81863	ectoine	3	prokaryote
c15733_NODE_15.._region001	NODE_15733_length_8268_cov_4.32883	NRPS	4	prokaryote				c00996_NODE_99.._region001	NODE_996_length_63047_cov_8.85949	terpene	4	prokaryote
c22197_NODE_22.._region001	NODE_22197_length_6295_cov_2.20412	arylpolyene	8	prokaryote				c15264_NODE_15.._region001	NODE_15264_length_8471_cov_2.6884	bacteriocin	2	prokaryote
c04660_NODE_46.._region001	NODE_4660_length_22108_cov_24.6675	phosphonate	18	prokaryote				c19040_NODE_19.._region001	NODE_19040_length_7127_cov_29.4647	NRPS	2	prokaryote
c01136_NODE_11.._region001	NODE_1136_length_58065_cov_5.04916	TfuA-related	16	prokaryote				c00033_NODE_33.._region001	NODE_33_length_345581_cov_37.118	betalactone	10	prokaryote
c08569_NODE_85.._region001	NODE_8569_length_13686_cov_18.6854	bacteriocin	10	prokaryote				c07124_NODE_71.._region001	NODE_7124_length_15891_cov_21.0838	terpene	7	prokaryote
c26488_NODE_26.._region001	NODE_26488_length_5462_cov_2.54302	hserlactone	6	prokaryote				c00849_NODE_84.._region001	NODE_849_length_69279_cov_5.03074	terpene	7	prokaryote
c00462_NODE_46.._region001	NODE_462_length_97193_cov_19.4705	arylpolyene	35	prokaryote				c13238_NODE_13.._region001	NODE_13238_length_9546_cov_3.296	bacteriocin	3	prokaryote
c00026_NODE_26.._region001	NODE_26_length_368960_cov_44.3304	resorcinol, arylpolyene	39	prokaryote				c27190_NODE_27.._region001	NODE_27190_length_5347_cov_1.72739	hserlactone	4	prokaryote
c04173_NODE_41.._region001	NODE_4173_length_24089_cov_3.37718	arylpolyene	26	prokaryote				c01774_NODE_17.._region001	NODE_1774_length_44371_cov_5.60031	hserlactone	4	prokaryote
c17895_NODE_17.._region001	NODE_17895_length_7478_cov_2.06326	bacteriocin	7	prokaryote				c01131_NODE_11.._region001	NODE_1131_length_58234_cov_4.85778	NRPS	9	prokaryote
c07469_NODE_74.._region001	NODE_7469_length_15286_cov_3.99545	NRPS	1	prokaryote				c02603_NODE_26.._region001	NODE_2603_length_33948_cov_8.53387	bacteriocin	3	prokaryote
c05847_NODE_58.._region001	NODE_5847_length_18642_cov_3.13945	bacteriocin	11	prokaryote				c01100_NODE_11.._region001	NODE_1100_length_59425_cov_16.2985	NRPS-like	7	prokaryote
c02117_NODE_21.._region001	NODE_2117_length_39523_cov_4.10283	NRPS	20	prokaryote				c14475_NODE_14.._region001	NODE_14475_length_8860_cov_5.36963	terpene	3	prokaryote
c00013_NODE_13.._region001	NODE_13_length_527832_cov_11.8896	T1PKS	30	prokaryote				c06348_NODE_63.._region001	NODE_6348_length_17418_cov_4.61801	siderophore	3	prokaryote
c01548_NODE_15.._region001	NODE_1548_length_48035_cov_6.60915	bacteriocin	8	prokaryote				c05652_NODE_56.._region001	NODE_5652_length_19139_cov_5.84967	NRPS-like	3	prokaryote
c04314_NODE_43.._region001	NODE_4314_length_23437_cov_3.26761	bacteriocin	12	prokaryote				c15295_NODE_15.._region001	NODE_15295_length_8460_cov_4.75243	terpene	2	prokaryote
c16846_NODE_16.._region001	NODE_16846_length_7856_cov_4.0643	terpene	11	prokaryote				c10610_NODE_10.._region001	NODE_10610_length_11424_cov_18.6124	T1PKS	3	prokaryote
c26789_NODE_26.._region001	NODE_26789_length_5412_cov_5.32923	arylpolyene	5	prokaryote				c01096_NODE_10.._region001	NODE_1096_length_59535_cov_34.2273	arylpolyene	11	prokaryote
c18912_NODE_18.._region001	NODE_18912_length_7161_cov_35.5368	terpene	8	prokaryote				c00554_NODE_55.._region001	NODE_554_length_88850_cov_6.32257	T1PKS	8	prokaryote
c00024_NODE_24.._region001	NODE_24_length_375535_cov_71.2604	NRPS	18	prokaryote				c27202_NODE_27.._region001	NODE_27202_length_5345_cov_3.53105	NRPS	3	prokaryote
c07263_NODE_72.._region001	NODE_7263_length_15632_cov_5.41806	arylpolyene	18	prokaryote				c00740_NODE_74.._region001	NODE_740_length_75222_cov_90.7536	butyrolactone	4	prokaryote
c13376_NODE_13.._region001	NODE_13376_length_9459_cov_3.39777	T3PKS	10	prokaryote				c02274_NODE_22.._region001	NODE_2274_length_37520_cov_34.5802	T1PKS, NRPS-like	7	prokaryote
c05106_NODE_51.._region001	NODE_5106_length_20623_cov_28.8801	siderophore	8	prokaryote				c08274_NODE_82.._region001	NODE_8274_length_14059_cov_55.8447	NRPS-like	5	prokaryote
c00011_NODE_11.._region001	NODE_11_length_585123_cov_37.3397	bacteriocin	10	prokaryote				c13504_NODE_13.._region001	NODE_13504_length_9381_cov_4.23882	arylpolyene	3	prokaryote	x
c15953_NODE_15.._region001	NODE_15953_length_8181_cov_4.29104	terpene	10	prokaryote				c03501_NODE_35.._region001	NODE_3501_length_27532_cov_17.2255	NAGGN	4	prokaryote
c00008_NODE_8_.._region001	NODE_8_length_798788_cov_14.4178	T3PKS	30	prokaryote				c02440_NODE_24.._region001	NODE_2440_length_35559_cov_6.73335	ectoine	3	prokaryote
c03727_NODE_37.._region001	NODE_3727_length_26275_cov_4.03212	bacteriocin	7	prokaryote				c00163_NODE_16.._region001	NODE_163_length_170205_cov_7.90056	NRPS-like	8	prokaryote
c09984_NODE_99.._region001	NODE_9984_length_12078_cov_8.51887	NRPS-like	8	prokaryote				c02981_NODE_29.._region001	NODE_2981_length_30942_cov_31.4957	betalactone	9	prokaryote
c02669_NODE_26.._region001	NODE_2669_length_33396_cov_9.79047	arylpolyene	28	prokaryote				c27928_NODE_27.._region001	NODE_27928_length_5233_cov_13.3233	terpene	1	prokaryote
c01373_NODE_13.._region001	NODE_1373_length_51446_cov_6.78043	T3PKS	19	prokaryote				c24226_NODE_24.._region001	NODE_24226_length_5856_cov_3.92198	terpene	3	prokaryote
c00563_NODE_56.._region001	NODE_563_length_87834_cov_32.2115	terpene	18	prokaryote				c00017_NODE_17.._region001	NODE_17_length_491058_cov_11.8836	NRPS	16	prokaryote
c01082_NODE_10.._region001	NODE_1082_length_59889_cov_7.81873	T3PKS	27	prokaryote				c00020_NODE_20.._region001	NODE_20_length_456430_cov_13.7182	hserlactone	8	prokaryote
c08859_NODE_88.._region001	NODE_8859_length_13335_cov_2.1858	T1PKS, NRPS	5	prokaryote				c17306_NODE_17.._region001	NODE_17306_length_7684_cov_6.14397	T1PKS	2	prokaryote
c18306_NODE_18.._region001	NODE_18306_length_7347_cov_46.7608	terpene	8	prokaryote				c00173_NODE_17.._region001	NODE_173_length_166398_cov_17.9511	hserlactone	5	prokaryote
c07974_NODE_79.._region001	NODE_7974_length_14486_cov_5.58479	microviridin	10	prokaryote				c01332_NODE_13.._region001	NODE_1332_length_52604_cov_7.49363	hserlactone	8	prokaryote
c17078_NODE_17.._region001	NODE_17078_length_7772_cov_2.28358	NRPS, T1PKS	1	prokaryote				c00099_NODE_99.._region001	NODE_99_length_198584_cov_18.2422	NRPS	18	prokaryote
c00536_NODE_53.._region001	NODE_536_length_90869_cov_7.12952	terpene	18	prokaryote				c01072_NODE_10.._region001	NODE_1072_length_60334_cov_7.49235	TfuA-related	6	prokaryote
c09680_NODE_96.._region001	NODE_9680_length_12401_cov_4.84813	bacteriocin	10	prokaryote				c21513_NODE_21.._region001	NODE_21513_length_6454_cov_3.78141	NRPS-like	3	prokaryote
c01886_NODE_18.._region001	NODE_1886_length_42577_cov_3.58963	resorcinol	21	prokaryote				c10732_NODE_10.._region001	NODE_10732_length_11314_cov_25.6778	resorcinol	2	prokaryote
c00582_NODE_58.._region001	NODE_582_length_85956_cov_15.4339	terpene	20	prokaryote				c01146_NODE_11.._region001	NODE_1146_length_57579_cov_16.3101	thiopeptide	10	prokaryote
c03122_NODE_31.._region001	NODE_3122_length_29882_cov_14.6623	arylpolyene	27	prokaryote				c08527_NODE_85.._region001	NODE_8527_length_13736_cov_21.0748	terpene	6	prokaryote
c03812_NODE_38.._region001	NODE_3812_length_25827_cov_5.85759	terpene	16	prokaryote				c06962_NODE_69.._region001	NODE_6962_length_16167_cov_3.40524	terpene	3	prokaryote
c01688_NODE_16.._region001	NODE_1688_length_45514_cov_6.35418	indole	21	prokaryote				c16025_NODE_16.._region001	NODE_16025_length_8158_cov_5.53107	NRPS-like	2	prokaryote
c06174_NODE_61.._region001	NODE_6174_length_17808_cov_5.2613	terpene	10	prokaryote				c06129_NODE_61.._region001	NODE_6129_length_17938_cov_10.5564	hserlactone	5	prokaryote
c23965_NODE_23.._region001	NODE_23965_length_5904_cov_3.60862	T1PKS	2	prokaryote				c26736_NODE_26.._region001	NODE_26736_length_5421_cov_3.25841	bacteriocin	2	prokaryote
c25870_NODE_25.._region001	NODE_25870_length_5566_cov_2.62622	T1PKS	4	prokaryote				c01836_NODE_18.._region001	NODE_1836_length_43358_cov_11.8033	betalactone	10	prokaryote
c11161_NODE_11.._region001	NODE_11161_length_10972_cov_5.90051	resorcinol	5	prokaryote				c00045_NODE_45.._region001	NODE_45_length_290141_cov_5.63137	arylpolyene	2	prokaryote
c26502_NODE_26.._region001	NODE_26502_length_5458_cov_2.88389	terpene	6	prokaryote				c10386_NODE_10.._region001	NODE_10386_length_11667_cov_36.6144	bacteriocin	3	prokaryote
c20030_NODE_20.._region001	NODE_20030_length_6840_cov_3.01907	lassopeptide	8	prokaryote				c25437_NODE_25.._region001	NODE_25437_length_5637_cov_44.1672	terpene	1	prokaryote
c19250_NODE_19.._region001	NODE_19250_length_7067_cov_5.40922	bacteriocin	6	prokaryote				c04554_NODE_45.._region001	NODE_4554_length_22525_cov_16.2068	NRPS-like	5	prokaryote
c05031_NODE_50.._region001	NODE_5031_length_20865_cov_3.78354	ectoine	7	prokaryote				c25605_NODE_25.._region001	NODE_25605_length_5609_cov_2.16344	NRPS, T1PKS	2	prokaryote
c12398_NODE_12.._region001	NODE_12398_length_10073_cov_1.80575	NRPS	8	prokaryote				c08880_NODE_88.._region001	NODE_8880_length_13308_cov_2.49549	arylpolyene	2	prokaryote
c21502_NODE_21.._region001	NODE_21502_length_6457_cov_39.2491	hserlactone	8	prokaryote				c04903_NODE_49.._region001	NODE_4903_length_21285_cov_11.7497	bacteriocin	2	prokaryote
c00828_NODE_82.._region001	NODE_828_length_70427_cov_12.0759	betalactone	29	prokaryote				c04351_NODE_43.._region001	NODE_4351_length_23322_cov_4.90412	NRPS-like	6	prokaryote
c01118_NODE_11.._region001	NODE_1118_length_58691_cov_25.6928	betalactone	29	prokaryote				c01407_NODE_14.._region001	NODE_1407_length_50672_cov_5.84778	arylpolyene	9	prokaryote
c00643_NODE_64.._region001	NODE_643_length_81094_cov_16.3075	terpene	7	prokaryote				c02270_NODE_22.._region001	NODE_2270_length_37592_cov_5.40021	betalactone	13	prokaryote
c07776_NODE_77.._region001	NODE_7776_length_14768_cov_3.34472	terpene	16	prokaryote				c03440_NODE_34.._region001	NODE_3440_length_27900_cov_6.95395	resorcinol	7	prokaryote
c00019_NODE_19.._region001	NODE_19_length_456732_cov_15.6128	arylpolyene	41	prokaryote				c07896_NODE_78.._region001	NODE_7896_length_14579_cov_4.44492	bacteriocin	3	prokaryote
c27393_NODE_27.._region001	NODE_27393_length_5314_cov_2.81029	terpene	4	prokaryote				c00320_NODE_32.._region001	NODE_320_length_117897_cov_15.0137	NRPS, T1PKS	7	prokaryote
c25393_NODE_25.._region001	NODE_25393_length_5644_cov_2.37665	NRPS	1	prokaryote				c16021_NODE_16.._region001	NODE_16021_length_8159_cov_2.05242	NRPS	2	prokaryote
c09024_NODE_90.._region001	NODE_9024_length_13124_cov_6.14311	terpene	12	prokaryote				c03528_NODE_35.._region001	NODE_3528_length_27358_cov_13.2632	betalactone	9	prokaryote
c04417_NODE_44.._region001	NODE_4417_length_23052_cov_23.7864	siderophore	10	prokaryote				c01560_NODE_15.._region001	NODE_1560_length_47812_cov_15	NRPS-like	10	prokaryote	x
c08082_NODE_80.._region001	NODE_8082_length_14340_cov_64.3532	terpene	9	prokaryote				c16681_NODE_16.._region001	NODE_16681_length_7917_cov_4.97099	arylpolyene	5	prokaryote
c02782_NODE_27.._region001	NODE_2782_length_32476_cov_4.50478	terpene	7	prokaryote				c01133_NODE_11.._region001	NODE_1133_length_58162_cov_37.8694	bacteriocin	2	prokaryote
c01204_NODE_12.._region001	NODE_1204_length_56030_cov_10.9966	lassopeptide	16	prokaryote				c25240_NODE_25.._region001	NODE_25240_length_5670_cov_1.89969	arylpolyene	1	prokaryote
c23154_NODE_23.._region001	NODE_23154_length_6080_cov_2.82496	resorcinol	7	prokaryote				c02358_NODE_23.._region001	NODE_2358_length_36445_cov_12.0751	arylpolyene	9	prokaryote
c06421_NODE_64.._region001	NODE_6421_length_17230_cov_4.82219	arylpolyene	24	prokaryote				c02670_NODE_26.._region001	NODE_2670_length_33393_cov_25.0961	T1PKS	4	prokaryote
c00005_NODE_5_.._region001	NODE_5_length_1060301_cov_41.7132	arylpolyene	48	prokaryote				c02035_NODE_20.._region001	NODE_2035_length_40487_cov_14.4552	arylpolyene, NRPS-like	18	prokaryote
c11676_NODE_11.._region001	NODE_11676_length_10584_cov_4.83858	T1PKS	4	prokaryote				c01905_NODE_19.._region001	NODE_1905_length_42295_cov_12.7001	bacteriocin	5	prokaryote
c01913_NODE_19.._region001	NODE_1913_length_42138_cov_6.66233	NRPS	32	prokaryote				c08511_NODE_85.._region001	NODE_8511_length_13760_cov_3.47678	TfuA-related	5	prokaryote
c00717_NODE_71.._region001	NODE_717_length_76150_cov_5.69701	terpene	18	prokaryote				c11775_NODE_11.._region001	NODE_11775_length_10504_cov_2.51585	NRPS-like	3	prokaryote	x
c10096_NODE_10.._region001	NODE_10096_length_11967_cov_23.3916	arylpolyene	10	prokaryote				c06882_NODE_68.._region001	NODE_6882_length_16316_cov_27.869	terpene	5	prokaryote
c09925_NODE_99.._region001	NODE_9925_length_12125_cov_19.2073	NRPS	6	prokaryote				c02039_NODE_20.._region001	NODE_2039_length_40408_cov_6.21164	terpene	5	prokaryote
c06138_NODE_61.._region001	NODE_6138_length_17915_cov_12.988	lassopeptide	12	prokaryote				c03072_NODE_30.._region001	NODE_3072_length_30297_cov_15.1996	hserlactone	7	prokaryote
c16874_NODE_16.._region001	NODE_16874_length_7845_cov_1.88741	hserlactone	8	prokaryote				c00267_NODE_26.._region001	NODE_267_length_129995_cov_18.589	bacteriocin	2	prokaryote
c02548_NODE_25.._region001	NODE_2548_length_34443_cov_6.64014	terpene	16	prokaryote				c28816_NODE_28.._region001	NODE_28816_length_5102_cov_2.45568	arylpolyene	3	prokaryote	x
c00309_NODE_30.._region001	NODE_309_length_121350_cov_11.5704	NRPS-like, T1PKS	34	prokaryote				c14236_NODE_14.._region001	NODE_14236_length_8984_cov_7.27402	terpene	5	prokaryote
c05145_NODE_51.._region001	NODE_5145_length_20513_cov_4.1811	terpene	16	prokaryote				c04598_NODE_45.._region001	NODE_4598_length_22354_cov_17.5242	ectoine	5	prokaryote
c14282_NODE_14.._region001	NODE_14282_length_8961_cov_3.8508	NRPS	8	prokaryote				c00411_NODE_41.._region001	NODE_411_length_103534_cov_83.4073	T3PKS	11	prokaryote
c00343_NODE_34.._region001	NODE_343_length_113782_cov_10.5257	NRPS	36	prokaryote				c00333_NODE_33.._region001	NODE_333_length_116021_cov_8.95515	hserlactone	6	prokaryote
c00180_NODE_18.._region001	NODE_180_length_163757_cov_19.8598	betalactone	31	prokaryote				c06015_NODE_60.._region001	NODE_6015_length_18209_cov_5.0782	terpene	8	prokaryote
c09121_NODE_91.._region001	NODE_9121_length_13008_cov_3.44507	NRPS, lanthipeptide	10	prokaryote				c04535_NODE_45.._region001	NODE_4535_length_22605_cov_5.94012	microviridin	7	prokaryote
c10577_NODE_10.._region001	NODE_10577_length_11462_cov_2.57018	siderophore	5	prokaryote				c00387_NODE_38.._region001	NODE_387_length_107441_cov_10.6659	betalactone	13	prokaryote
c17805_NODE_17.._region001	NODE_17805_length_7504_cov_2.58072	NRPS	5	prokaryote				c20514_NODE_20.._region001	NODE_20514_length_6705_cov_2.46534	NRPS	2	prokaryote
c21418_NODE_21.._region001	NODE_21418_length_6475_cov_2.90375	terpene	8	prokaryote				c10445_NODE_10.._region001	NODE_10445_length_11617_cov_2.20827	T3PKS	6	prokaryote
c27001_NODE_27.._region001	NODE_27001_length_5377_cov_11.5246	NRPS	1	prokaryote				c01934_NODE_19.._region001	NODE_1934_length_41842_cov_13.772	arylpolyene	8	prokaryote
c01041_NODE_10.._region001	NODE_1041_length_61253_cov_11.8494	betalactone	19	prokaryote				c08673_NODE_86.._region001	NODE_8673_length_13559_cov_8.03447	ectoine	6	prokaryote
c00016_NODE_16.._region001	NODE_16_length_502770_cov_48.4995	siderophore	10	prokaryote				c23902_NODE_23.._region001	NODE_23902_length_5915_cov_3.05304	terpene	4	prokaryote
c06164_NODE_61.._region001	NODE_6164_length_17843_cov_63.2397	resorcinol	16	prokaryote				c00111_NODE_11.._region001	NODE_111_length_193368_cov_21.5805	bacteriocin	4	prokaryote
c04652_NODE_46.._region001	NODE_4652_length_22140_cov_5.50625	arylpolyene	19	prokaryote				c12946_NODE_12.._region001	NODE_12946_length_9726_cov_3.25023	terpene	2	prokaryote
c03261_NODE_32.._region001	NODE_3261_length_29032_cov_6.62045	terpene	24	prokaryote				c01357_NODE_13.._region001	NODE_1357_length_52066_cov_16.9985	NRPS	10	prokaryote
c19869_NODE_19.._region001	NODE_19869_length_6884_cov_5.19506	acyl_amino_acids	7	prokaryote				c22689_NODE_22.._region001	NODE_22689_length_6190_cov_3.68217	siderophore	3	prokaryote
c10291_NODE_10.._region001	NODE_10291_length_11768_cov_4.92595	microviridin	10	prokaryote				c17000_NODE_17.._region001	NODE_17000_length_7801_cov_4.64217	NRPS	2	prokaryote
c05493_NODE_54.._region001	NODE_5493_length_19588_cov_3.86758	arylpolyene	20	prokaryote				c18603_NODE_18.._region001	NODE_18603_length_7251_cov_9.13827	arylpolyene	5	prokaryote
c00636_NODE_63.._region001	NODE_636_length_81549_cov_27.4182	bacteriocin	13	prokaryote				c08850_NODE_88.._region001	NODE_8850_length_13352_cov_3.80393	NRPS-like	4	prokaryote
c10369_NODE_10.._region001	NODE_10369_length_11685_cov_50.8612	ectoine	9	prokaryote				c18286_NODE_18.._region001	NODE_18286_length_7353_cov_3.39192	terpene	4	prokaryote
c11972_NODE_11.._region001	NODE_11972_length_10347_cov_7.09002	TfuA-related	12	prokaryote				c13831_NODE_13.._region001	NODE_13831_length_9204_cov_3.96827	terpene	3	prokaryote
c19441_NODE_19.._region001	NODE_19441_length_7008_cov_2.70847	bacteriocin	8	prokaryote				c00867_NODE_86.._region001	NODE_867_length_68124_cov_18.225	NRPS	8	prokaryote
c00283_NODE_28.._region001	NODE_283_length_127193_cov_10.104	bacteriocin	12	prokaryote				c03303_NODE_33.._region001	NODE_3303_length_28801_cov_7.20011	T1PKS	9	prokaryote
c00001_NODE_1_.._region001	NODE_1_length_2305453_cov_41.9869	bacteriocin	9	prokaryote				c08765_NODE_87.._region001	NODE_8765_length_13457_cov_18.195	NRPS	2	prokaryote
c00005_NODE_5_.._region002	NODE_5_length_1060301_cov_41.7132	resorcinol	26	prokaryote				c23508_NODE_23.._region001	NODE_23508_length_6002_cov_2.3006	hglE-KS	1	prokaryote
c14586_NODE_14.._region001	NODE_14586_length_8803_cov_2.09509	hserlactone	14	prokaryote				c01769_NODE_17.._region001	NODE_1769_length_44498_cov_16.7688	terpene	6	prokaryote
c14868_NODE_14.._region001	NODE_14868_length_8652_cov_3.70041	terpene	9	prokaryote				c00979_NODE_97.._region001	NODE_979_length_63623_cov_9.25778	NRPS	10	prokaryote
c00005_NODE_5_.._region003	NODE_5_length_1060301_cov_41.7132	bacteriocin	5	prokaryote				c27547_NODE_27.._region001	NODE_27547_length_5291_cov_3.60631	ectoine	1	prokaryote
c13524_NODE_13.._region001	NODE_13524_length_9375_cov_14.2157	terpene	9	prokaryote				c00712_NODE_71.._region001	NODE_712_length_76580_cov_6.06722	siderophore, hserlactone	11	prokaryote
c12273_NODE_12.._region001	NODE_12273_length_10149_cov_4.73249	T3PKS	9	prokaryote				c08379_NODE_83.._region001	NODE_8379_length_13922_cov_2.63719	arylpolyene	4	prokaryote
c16868_NODE_16.._region001	NODE_16868_length_7847_cov_2.85026	hserlactone	8	prokaryote				c19987_NODE_19.._region001	NODE_19987_length_6854_cov_5.83722	bacteriocin	2	prokaryote
c15943_NODE_15.._region001	NODE_15943_length_8183_cov_2.73895	NRPS	5	prokaryote				c01784_NODE_17.._region001	NODE_1784_length_44201_cov_24.5001	terpene	10	prokaryote
c00728_NODE_72.._region001	NODE_728_length_75760_cov_28.079	NRPS-like	18	prokaryote				c21210_NODE_21.._region001	NODE_21210_length_6527_cov_3.37562	bacteriocin	4	prokaryote
c04241_NODE_42.._region001	NODE_4241_length_23760_cov_8.91558	terpene	21	prokaryote				c00908_NODE_90.._region001	NODE_908_length_66531_cov_21.4069	terpene	7	prokaryote
c06010_NODE_60.._region001	NODE_6010_length_18215_cov_26.3442	bacteriocin	13	prokaryote				c01259_NODE_12.._region001	NODE_1259_length_54528_cov_45.9134	NAGGN	4	prokaryote
c00818_NODE_81.._region001	NODE_818_length_71079_cov_5.41094	NRPS	27	prokaryote				c05629_NODE_56.._region001	NODE_5629_length_19228_cov_29.9542	T1PKS, NRPS	5	prokaryote
c13827_NODE_13.._region001	NODE_13827_length_9206_cov_3.82696	hserlactone	8	prokaryote				c16102_NODE_16.._region001	NODE_16102_length_8131_cov_2.57259	terpene	4	prokaryote
c13202_NODE_13.._region001	NODE_13202_length_9566_cov_2.31465	hserlactone	10	prokaryote				c05827_NODE_58.._region001	NODE_5827_length_18693_cov_3.49434	NRPS	9	prokaryote
c00336_NODE_33.._region001	NODE_336_length_115129_cov_25.4259	terpene	19	prokaryote				c11525_NODE_11.._region001	NODE_11525_length_10690_cov_5.14844	NRPS	2	prokaryote
c22498_NODE_22.._region001	NODE_22498_length_6230_cov_6.738	arylpolyene	7	prokaryote				c14514_NODE_14.._region001	NODE_14514_length_8837_cov_5.81998	NRPS-like	3	prokaryote
c23081_NODE_23.._region001	NODE_23081_length_6097_cov_5.90637	arylpolyene	8	prokaryote				c11858_NODE_11.._region001	NODE_11858_length_10436_cov_4.10088	terpene	6	prokaryote
c01197_NODE_11.._region001	NODE_1197_length_56148_cov_16.07	NRPS-like	25	prokaryote				c00843_NODE_84.._region001	NODE_843_length_69538_cov_6.58087	bacteriocin	4	prokaryote
c00602_NODE_60.._region001	NODE_602_length_83748_cov_25.434	thiopeptide	18	prokaryote				c00393_NODE_39.._region001	NODE_393_length_106578_cov_25.7914	arylpolyene	19	prokaryote
c15125_NODE_15.._region001	NODE_15125_length_8532_cov_23.1689	arylpolyene, resorcinol	10	prokaryote				c01901_NODE_19.._region001	NODE_1901_length_42333_cov_4.27709	terpene	2	prokaryote
c00033_NODE_33.._region002	NODE_33_length_345581_cov_37.118	bacteriocin	13	prokaryote				c13902_NODE_13.._region001	NODE_13902_length_9162_cov_3.81107	NRPS	2	prokaryote
c03711_NODE_37.._region001	NODE_3711_length_26353_cov_5.94532	terpene	17	prokaryote				c16817_NODE_16.._region001	NODE_16817_length_7868_cov_3.59786	bacteriocin	2	prokaryote
c03539_NODE_35.._region001	NODE_3539_length_27287_cov_69.2354	hserlactone	15	prokaryote				c00010_NODE_10.._region001	NODE_10_length_603503_cov_38.3968	NAGGN	3	prokaryote
c06047_NODE_60.._region001	NODE_6047_length_18138_cov_5.0116	bacteriocin	10	prokaryote				c05867_NODE_58.._region001	NODE_5867_length_18606_cov_11.2371	terpene	7	prokaryote
c00876_NODE_87.._region001	NODE_876_length_67717_cov_6.29605	betalactone	21	prokaryote				c01699_NODE_16.._region001	NODE_1699_length_45412_cov_17.87	T3PKS	7	prokaryote
c19718_NODE_19.._region001	NODE_19718_length_6925_cov_9.65196	T1PKS	4	prokaryote				c06903_NODE_69.._region001	NODE_6903_length_16283_cov_5.04067	NRPS	6	prokaryote
c00184_NODE_18.._region001	NODE_184_length_162019_cov_16.5599	NRPS, T1PKS	35	prokaryote				c00181_NODE_18.._region001	NODE_181_length_163035_cov_10.8443	NRPS	20	prokaryote
c23375_NODE_23.._region001	NODE_23375_length_6030_cov_12.4776	terpene	7	prokaryote				c01534_NODE_15.._region001	NODE_1534_length_48355_cov_86.376	arylpolyene	13	prokaryote	x
c10728_NODE_10.._region001	NODE_10728_length_11317_cov_29.6003	NRPS, T1PKS	4	prokaryote				c00206_NODE_20.._region001	NODE_206_length_152473_cov_18.9991	arylpolyene	13	prokaryote
c00302_NODE_30.._region001	NODE_302_length_122049_cov_10.8824	hserlactone, NRPS	15	prokaryote				c01159_NODE_11.._region001	NODE_1159_length_57188_cov_11.3814	siderophore	3	prokaryote
c16632_NODE_16.._region001	NODE_16632_length_7941_cov_2.59649	bacteriocin	9	prokaryote				c00962_NODE_96.._region001	NODE_962_length_64255_cov_27.216	hserlactone	7	prokaryote
c01434_NODE_14.._region001	NODE_1434_length_50067_cov_21.1608	indole	24	prokaryote				c05899_NODE_58.._region001	NODE_5899_length_18508_cov_24.6506	TfuA-related	8	prokaryote
c14925_NODE_14.._region001	NODE_14925_length_8627_cov_2.93	terpene	6	prokaryote				c09788_NODE_97.._region001	NODE_9788_length_12266_cov_13.7646	NRPS-like, T1PKS	4	prokaryote
c11542_NODE_11.._region001	NODE_11542_length_10679_cov_8.14016	lanthipeptide	12	prokaryote				c01205_NODE_12.._region001	NODE_1205_length_56025_cov_9.78217	bacteriocin	4	prokaryote
c09688_NODE_96.._region001	NODE_9688_length_12390_cov_20.7254	acyl_amino_acids	12	prokaryote				c10481_NODE_10.._region001	NODE_10481_length_11569_cov_7.55655	NRPS	2	prokaryote
c00213_NODE_21.._region001	NODE_213_length_149116_cov_67.5427	T3PKS	31	prokaryote				c14004_NODE_14.._region001	NODE_14004_length_9113_cov_3.42054	NRPS-like	4	prokaryote
c16925_NODE_16.._region001	NODE_16925_length_7826_cov_2.62047	hserlactone	9	prokaryote				c01619_NODE_16.._region001	NODE_1619_length_46672_cov_86.5443	arylpolyene	13	prokaryote	x
c05281_NODE_52.._region001	NODE_5281_length_20184_cov_3.39223	arylpolyene	23	prokaryote				c00010_NODE_10.._region002	NODE_10_length_603503_cov_38.3968	NRPS	16	prokaryote
c00612_NODE_61.._region001	NODE_612_length_83169_cov_19.068	NRPS, T1PKS	43	prokaryote				c00075_NODE_75.._region001	NODE_75_length_219939_cov_12.0346	NRPS	8	prokaryote
c15533_NODE_15.._region001	NODE_15533_length_8358_cov_32.322	bacteriocin	12	prokaryote				c01119_NODE_11.._region001	NODE_1119_length_58562_cov_10.8172	terpene	10	prokaryote
c29261_NODE_29.._region001	NODE_29261_length_5045_cov_2.81863	ectoine	7	prokaryote				c16305_NODE_16.._region001	NODE_16305_length_8058_cov_4.38268	bacteriocin	4	prokaryote
c00996_NODE_99.._region001	NODE_996_length_63047_cov_8.85949	terpene	19	prokaryote				c03054_NODE_30.._region001	NODE_3054_length_30423_cov_3.81436	T3PKS	7	prokaryote
c15264_NODE_15.._region001	NODE_15264_length_8471_cov_2.6884	bacteriocin	9	prokaryote				c15452_NODE_15.._region001	NODE_15452_length_8396_cov_3.69283	arylpolyene	4	prokaryote
c19040_NODE_19.._region001	NODE_19040_length_7127_cov_29.4647	NRPS	4	prokaryote				c00972_NODE_97.._region001	NODE_972_length_64002_cov_15.7698	terpene	6	prokaryote
c05429_NODE_54.._region001	NODE_5429_length_19761_cov_3.39656	bacteriocin	8	prokaryote				c01627_NODE_16.._region001	NODE_1627_length_46483_cov_11.8543	betalactone	8	prokaryote
c16497_NODE_16.._region001	NODE_16497_length_7987_cov_5.83397	NRPS, T1PKS	3	prokaryote				c15897_NODE_15.._region001	NODE_15897_length_8204_cov_3.14671	ectoine, arylpolyene, NRPS-like	2	prokaryote
c07186_NODE_71.._region001	NODE_7186_length_15782_cov_2.87129	terpene	14	prokaryote
c02464_NODE_24.._region001	NODE_2464_length_35326_cov_58.4477	siderophore	5	prokaryote
c02795_NODE_27.._region001	NODE_2795_length_32365_cov_11.4736	T1PKS	21	prokaryote
c00033_NODE_33.._region001	NODE_33_length_345581_cov_37.118	betalactone	23	prokaryote
c07124_NODE_71.._region001	NODE_7124_length_15891_cov_21.0838	terpene	16	prokaryote
c04963_NODE_49.._region001	NODE_4963_length_21058_cov_7.37667	lanthipeptide	13	prokaryote
c00849_NODE_84.._region001	NODE_849_length_69279_cov_5.03074	terpene	22	prokaryote
c26068_NODE_26.._region001	NODE_26068_length_5534_cov_32.5807	bacteriocin	6	prokaryote
c01262_NODE_12.._region001	NODE_1262_length_54351_cov_5.48073	resorcinol	30	prokaryote
c13238_NODE_13.._region001	NODE_13238_length_9546_cov_3.296	bacteriocin	11	prokaryote
c11238_NODE_11.._region001	NODE_11238_length_10918_cov_6.06163	arylpolyene	13	prokaryote
c27190_NODE_27.._region001	NODE_27190_length_5347_cov_1.72739	hserlactone	5	prokaryote
c01774_NODE_17.._region001	NODE_1774_length_44371_cov_5.60031	hserlactone	18	prokaryote
c01131_NODE_11.._region001	NODE_1131_length_58234_cov_4.85778	NRPS	22	prokaryote
c02603_NODE_26.._region001	NODE_2603_length_33948_cov_8.53387	bacteriocin	12	prokaryote
c20972_NODE_20.._region001	NODE_20972_length_6589_cov_2.73615	NRPS	2	prokaryote
c04981_NODE_49.._region001	NODE_4981_length_21009_cov_4.43128	arylpolyene	18	prokaryote
c20524_NODE_20.._region001	NODE_20524_length_6704_cov_82.5884	NRPS	2	prokaryote
c16560_NODE_16.._region001	NODE_16560_length_7964_cov_2.90366	hserlactone	11	prokaryote
c01100_NODE_11.._region001	NODE_1100_length_59425_cov_16.2985	NRPS-like	23	prokaryote
c00085_NODE_85.._region001	NODE_85_length_210603_cov_39.548	terpene	16	prokaryote
c14475_NODE_14.._region001	NODE_14475_length_8860_cov_5.36963	terpene	10	prokaryote
c06348_NODE_63.._region001	NODE_6348_length_17418_cov_4.61801	siderophore	12	prokaryote
c12237_NODE_12.._region001	NODE_12237_length_10171_cov_5.35932	terpene	12	prokaryote
c05652_NODE_56.._region001	NODE_5652_length_19139_cov_5.84967	NRPS-like, T1PKS	11	prokaryote
c15295_NODE_15.._region001	NODE_15295_length_8460_cov_4.75243	terpene	8	prokaryote
c15322_NODE_15.._region001	NODE_15322_length_8449_cov_40.1974	resorcinol	8	prokaryote
c10610_NODE_10.._region001	NODE_10610_length_11424_cov_18.6124	T1PKS	6	prokaryote
c01096_NODE_10.._region001	NODE_1096_length_59535_cov_34.2273	arylpolyene	32	prokaryote
c12353_NODE_12.._region001	NODE_12353_length_10102_cov_7.39739	lassopeptide	13	prokaryote
c00368_NODE_36.._region001	NODE_368_length_110369_cov_4.02764	betalactone	25	prokaryote
c01904_NODE_19.._region001	NODE_1904_length_42309_cov_21.5453	terpene	12	prokaryote
c15976_NODE_15.._region001	NODE_15976_length_8173_cov_4.17313	T3PKS	10	prokaryote
c00554_NODE_55.._region001	NODE_554_length_88850_cov_6.32257	T1PKS	20	prokaryote
c27202_NODE_27.._region001	NODE_27202_length_5345_cov_3.53105	NRPS	3	prokaryote
c12511_NODE_12.._region001	NODE_12511_length_10006_cov_7.05831	bacteriocin	6	prokaryote
c27555_NODE_27.._region001	NODE_27555_length_5289_cov_1.52499	NRPS	2	prokaryote
c00740_NODE_74.._region001	NODE_740_length_75222_cov_90.7536	butyrolactone	12	prokaryote
c15280_NODE_15.._region001	NODE_15280_length_8464_cov_2.47379	lanthipeptide	7	prokaryote
c06175_NODE_61.._region001	NODE_6175_length_17803_cov_3.64879	siderophore	9	prokaryote
c00825_NODE_82.._region001	NODE_825_length_70657_cov_19.2111	bacteriocin	12	prokaryote
c02274_NODE_22.._region001	NODE_2274_length_37520_cov_34.5802	NRPS-like, T1PKS	18	prokaryote
c04994_NODE_49.._region001	NODE_4994_length_20981_cov_5.08689	NRPS	26	prokaryote
c08274_NODE_82.._region001	NODE_8274_length_14059_cov_55.8447	arylpolyene	17	prokaryote
c18635_NODE_18.._region001	NODE_18635_length_7240_cov_2.84521	terpene	6	prokaryote
c00439_NODE_43.._region001	NODE_439_length_99154_cov_12.8198	hserlactone	18	prokaryote
c19212_NODE_19.._region001	NODE_19212_length_7077_cov_2.29381	lanthipeptide	8	prokaryote
c28126_NODE_28.._region001	NODE_28126_length_5201_cov_3.73216	NRPS	2	prokaryote
c00129_NODE_12.._region001	NODE_129_length_184318_cov_6.66475	terpene	20	prokaryote
c03501_NODE_35.._region001	NODE_3501_length_27532_cov_17.2255	NAGGN	11	prokaryote
c02440_NODE_24.._region001	NODE_2440_length_35559_cov_6.73335	ectoine	8	prokaryote
c00163_NODE_16.._region001	NODE_163_length_170205_cov_7.90056	NRPS-like	35	prokaryote
c02981_NODE_29.._region001	NODE_2981_length_30942_cov_31.4957	betalactone	27	prokaryote
c03444_NODE_34.._region001	NODE_3444_length_27880_cov_9.652	terpene	13	prokaryote
c27928_NODE_27.._region001	NODE_27928_length_5233_cov_13.3233	terpene	7	prokaryote
c24226_NODE_24.._region001	NODE_24226_length_5856_cov_3.92198	terpene	6	prokaryote
c06770_NODE_67.._region001	NODE_6770_length_16495_cov_2.82661	bacteriocin	9	prokaryote
c00192_NODE_19.._region001	NODE_192_length_158256_cov_5.72237	T3PKS	37	prokaryote
c00017_NODE_17.._region001	NODE_17_length_491058_cov_11.8836	NRPS	37	prokaryote
c12879_NODE_12.._region001	NODE_12879_length_9779_cov_1.90613	NRPS, T1PKS	2	prokaryote
c02659_NODE_26.._region001	NODE_2659_length_33444_cov_4.44893	arylpolyene	32	prokaryote
c13597_NODE_13.._region001	NODE_13597_length_9339_cov_1.67542	hserlactone	11	prokaryote
c24788_NODE_24.._region001	NODE_24788_length_5748_cov_4.73919	NRPS	3	prokaryote
c00020_NODE_20.._region001	NODE_20_length_456430_cov_13.7182	hserlactone	28	prokaryote
c18675_NODE_18.._region001	NODE_18675_length_7230_cov_1.98001	transAT-PKS-like	7	prokaryote
c17306_NODE_17.._region001	NODE_17306_length_7684_cov_6.14397	NRPS-like, T1PKS	6	prokaryote
c05733_NODE_57.._region001	NODE_5733_length_18919_cov_3.65916	NRPS	8	prokaryote
c00173_NODE_17.._region001	NODE_173_length_166398_cov_17.9511	hserlactone	21	prokaryote
c00705_NODE_70.._region001	NODE_705_length_76783_cov_16.3087	bacteriocin	12	prokaryote
c01332_NODE_13.._region001	NODE_1332_length_52604_cov_7.49363	hserlactone	18	prokaryote
c00099_NODE_99.._region001	NODE_99_length_198584_cov_18.2422	NRPS	35	prokaryote
c01072_NODE_10.._region001	NODE_1072_length_60334_cov_7.49235	TfuA-related	21	prokaryote
c11065_NODE_11.._region001	NODE_11065_length_11045_cov_6.48342	terpene	9	prokaryote
c21513_NODE_21.._region001	NODE_21513_length_6454_cov_3.78141	NRPS	6	prokaryote
c01609_NODE_16.._region001	NODE_1609_length_46860_cov_8.07776	TfuA-related	14	prokaryote
c03417_NODE_34.._region001	NODE_3417_length_28080_cov_11.5326	bacteriocin	11	prokaryote
c10732_NODE_10.._region001	NODE_10732_length_11314_cov_25.6778	resorcinol	9	prokaryote
c26145_NODE_26.._region001	NODE_26145_length_5520_cov_2.29205	acyl_amino_acids	6	prokaryote
c03905_NODE_39.._region001	NODE_3905_length_25299_cov_8.63658	arylpolyene	24	prokaryote
c01146_NODE_11.._region001	NODE_1146_length_57579_cov_16.3101	thiopeptide	18	prokaryote
c13656_NODE_13.._region001	NODE_13656_length_9299_cov_3.68044	acyl_amino_acids	11	prokaryote
c08527_NODE_85.._region001	NODE_8527_length_13736_cov_21.0748	terpene	13	prokaryote
c04306_NODE_43.._region001	NODE_4306_length_23475_cov_4.55217	terpene	18	prokaryote
c27477_NODE_27.._region001	NODE_27477_length_5302_cov_7.57082	NRPS	1	prokaryote
c03871_NODE_38.._region001	NODE_3871_length_25530_cov_4.10707	hglE-KS, T1PKS	13	prokaryote
c06962_NODE_69.._region001	NODE_6962_length_16167_cov_3.40524	terpene	11	prokaryote
c00390_NODE_39.._region001	NODE_390_length_106913_cov_5.91997	arylpolyene	38	prokaryote
c16025_NODE_16.._region001	NODE_16025_length_8158_cov_5.53107	NRPS-like	6	prokaryote
c03934_NODE_39.._region001	NODE_3934_length_25199_cov_5.30608	bacteriocin	14	prokaryote
c02145_NODE_21.._region001	NODE_2145_length_39216_cov_4.84896	arylpolyene	32	prokaryote
c17025_NODE_17.._region001	NODE_17025_length_7795_cov_42.2727	terpene	10	prokaryote
c18626_NODE_18.._region001	NODE_18626_length_7242_cov_2.18187	arylpolyene	8	prokaryote
c00072_NODE_72.._region001	NODE_72_length_221965_cov_12.0425	betalactone	22	prokaryote
c06129_NODE_61.._region001	NODE_6129_length_17938_cov_10.5564	hserlactone	15	prokaryote
c00324_NODE_32.._region001	NODE_324_length_117274_cov_11.2123	terpene	18	prokaryote
c26736_NODE_26.._region001	NODE_26736_length_5421_cov_3.25841	bacteriocin	7	prokaryote
c01836_NODE_18.._region001	NODE_1836_length_43358_cov_11.8033	betalactone	21	prokaryote
c24105_NODE_24.._region001	NODE_24105_length_5878_cov_2.83916	terpene	6	prokaryote
c00045_NODE_45.._region001	NODE_45_length_290141_cov_5.63137	arylpolyene, resorcinol	64	prokaryote
c17054_NODE_17.._region001	NODE_17054_length_7782_cov_6.43828	arylpolyene	10	prokaryote
c01743_NODE_17.._region001	NODE_1743_length_44836_cov_6.16547	T3PKS	40	prokaryote
c10386_NODE_10.._region001	NODE_10386_length_11667_cov_36.6144	bacteriocin	12	prokaryote
c07852_NODE_78.._region001	NODE_7852_length_14659_cov_172.878	NRPS	2	prokaryote
c00018_NODE_18.._region001	NODE_18_length_481457_cov_36.7063	NRPS, T1PKS	37	prokaryote
c25437_NODE_25.._region001	NODE_25437_length_5637_cov_44.1672	terpene	6	prokaryote
c03159_NODE_31.._region001	NODE_3159_length_29641_cov_20.1082	terpene	17	prokaryote
c04554_NODE_45.._region001	NODE_4554_length_22525_cov_16.2068	NRPS-like	21	prokaryote
c26222_NODE_26.._region001	NODE_26222_length_5506_cov_2.39636	resorcinol	5	prokaryote
c25605_NODE_25.._region001	NODE_25605_length_5609_cov_2.16344	NRPS, T1PKS	2	prokaryote
c23710_NODE_23.._region001	NODE_23710_length_5957_cov_2.72624	NRPS-like	4	prokaryote
c06385_NODE_63.._region001	NODE_6385_length_17306_cov_23.884	hserlactone	14	prokaryote
c21912_NODE_21.._region001	NODE_21912_length_6358_cov_2.5394	TfuA-related	7	prokaryote
c00569_NODE_56.._region001	NODE_569_length_86909_cov_19.293	lassopeptide	20	prokaryote
c02853_NODE_28.._region001	NODE_2853_length_31988_cov_20.0162	NRPS-like	21	prokaryote
c01436_NODE_14.._region001	NODE_1436_length_50011_cov_4.86414	terpene	18	prokaryote
c21378_NODE_21.._region001	NODE_21378_length_6484_cov_60.7091	ectoine	7	prokaryote
c08880_NODE_88.._region001	NODE_8880_length_13308_cov_2.49549	arylpolyene	12	prokaryote
c07993_NODE_79.._region001	NODE_7993_length_14458_cov_9.26739	NRPS	8	prokaryote
c01182_NODE_11.._region001	NODE_1182_length_56669_cov_84.854	lassopeptide	15	prokaryote
c01682_NODE_16.._region001	NODE_1682_length_45625_cov_3.33232	NRPS, bacteriocin	30	prokaryote
c04676_NODE_46.._region001	NODE_4676_length_22060_cov_8.66247	lanthipeptide	15	prokaryote
c28922_NODE_28.._region001	NODE_28922_length_5090_cov_13.9718	NRPS-like	2	prokaryote
c04903_NODE_49.._region001	NODE_4903_length_21285_cov_11.7497	bacteriocin	6	prokaryote
c00004_NODE_4_.._region002	NODE_4_length_1310084_cov_79.341	terpene	22	prokaryote
c04351_NODE_43.._region001	NODE_4351_length_23322_cov_4.90412	NRPS	19	prokaryote
c01407_NODE_14.._region001	NODE_1407_length_50672_cov_5.84778	arylpolyene	32	prokaryote
c00032_NODE_32.._region001	NODE_32_length_349260_cov_71.6957	T1PKS, NRPS	21	prokaryote
c02270_NODE_22.._region001	NODE_2270_length_37592_cov_5.40021	betalactone	28	prokaryote
c00178_NODE_17.._region001	NODE_178_length_164764_cov_11.5472	NRPS-like	27	prokaryote
c00422_NODE_42.._region001	NODE_422_length_101457_cov_12.4028	NRPS	24	prokaryote
c01054_NODE_10.._region001	NODE_1054_length_60893_cov_20.6688	betalactone	17	prokaryote
c22783_NODE_22.._region001	NODE_22783_length_6167_cov_3.41076	hserlactone	9	prokaryote
c03440_NODE_34.._region001	NODE_3440_length_27900_cov_6.95395	resorcinol, arylpolyene	23	prokaryote
c07896_NODE_78.._region001	NODE_7896_length_14579_cov_4.44492	bacteriocin	16	prokaryote
c03299_NODE_32.._region001	NODE_3299_length_28833_cov_5.22149	T3PKS	24	prokaryote
c03156_NODE_31.._region001	NODE_3156_length_29657_cov_3.89357	terpene	13	prokaryote
c16765_NODE_16.._region001	NODE_16765_length_7888_cov_3.61564	NRPS	1	prokaryote
c12127_NODE_12.._region001	NODE_12127_length_10239_cov_3.56932	siderophore	5	prokaryote
c00598_NODE_59.._region001	NODE_598_length_84260_cov_6.16341	cyanobactin	22	prokaryote
c01915_NODE_19.._region001	NODE_1915_length_42105_cov_38.8094	arylpolyene, ladderane	30	prokaryote
c00721_NODE_72.._region001	NODE_721_length_75975_cov_6.58777	T3PKS	38	prokaryote
c04576_NODE_45.._region001	NODE_4576_length_22441_cov_11.5735	terpene	14	prokaryote
c00320_NODE_32.._region001	NODE_320_length_117897_cov_15.0137	NRPS, T1PKS	26	prokaryote
c24170_NODE_24.._region001	NODE_24170_length_5866_cov_2.86583	ectoine	8	prokaryote
c16021_NODE_16.._region001	NODE_16021_length_8159_cov_2.05242	NRPS	3	prokaryote
c03528_NODE_35.._region001	NODE_3528_length_27358_cov_13.2632	betalactone	23	prokaryote
c28617_NODE_28.._region001	NODE_28617_length_5130_cov_31.7689	terpene	5	prokaryote
c07081_NODE_70.._region001	NODE_7081_length_15981_cov_12.8235	terpene	10	prokaryote
c10297_NODE_10.._region001	NODE_10297_length_11763_cov_3.93838	lanthipeptide	7	prokaryote
c01414_NODE_14.._region001	NODE_1414_length_50499_cov_12.35	NRPS	42	prokaryote
c00458_NODE_45.._region001	NODE_458_length_97550_cov_11.6887	hserlactone	16	prokaryote
c02384_NODE_23.._region001	NODE_2384_length_36170_cov_18.7853	lassopeptide	14	prokaryote
c05650_NODE_56.._region001	NODE_5650_length_19148_cov_8.89527	hserlactone	20	prokaryote
c00148_NODE_14.._region001	NODE_148_length_178238_cov_13.6757	NAGGN	10	prokaryote
c15905_NODE_15.._region001	NODE_15905_length_8202_cov_2.57226	siderophore	6	prokaryote
c00004_NODE_4_.._region001	NODE_4_length_1310084_cov_79.341	arylpolyene, resorcinol	53	prokaryote
c00945_NODE_94.._region001	NODE_945_length_65178_cov_12.8274	hserlactone	21	prokaryote
c08552_NODE_85.._region001	NODE_8552_length_13704_cov_2.88282	lassopeptide	15	prokaryote
c00057_NODE_57.._region001	NODE_57_length_251936_cov_13.1894	bacteriocin	11	prokaryote
c19407_NODE_19.._region001	NODE_19407_length_7018_cov_2.96996	NRPS	1	prokaryote
c16204_NODE_16.._region001	NODE_16204_length_8098_cov_2.86601	bacteriocin	12	prokaryote
c16681_NODE_16.._region001	NODE_16681_length_7917_cov_4.97099	arylpolyene	10	prokaryote
c01133_NODE_11.._region001	NODE_1133_length_58162_cov_37.8694	bacteriocin	12	prokaryote
c25240_NODE_25.._region001	NODE_25240_length_5670_cov_1.89969	arylpolyene	9	prokaryote
c16495_NODE_16.._region001	NODE_16495_length_7988_cov_8.9439	hserlactone	10	prokaryote
c02358_NODE_23.._region001	NODE_2358_length_36445_cov_12.0751	arylpolyene	35	prokaryote
c01707_NODE_17.._region001	NODE_1707_length_45356_cov_16.2326	NRPS	16	prokaryote
c00060_NODE_60.._region001	NODE_60_length_241986_cov_13.8915	bacteriocin	11	prokaryote
c02670_NODE_26.._region001	NODE_2670_length_33393_cov_25.0961	T1PKS	10	prokaryote
c20628_NODE_20.._region001	NODE_20628_length_6679_cov_4.38416	phenazine	8	prokaryote
c02035_NODE_20.._region001	NODE_2035_length_40487_cov_14.4552	arylpolyene	43	prokaryote
c01905_NODE_19.._region001	NODE_1905_length_42295_cov_12.7001	bacteriocin	12	prokaryote
c02937_NODE_29.._region001	NODE_2937_length_31226_cov_5.72465	bacteriocin	6	prokaryote
c00555_NODE_55.._region001	NODE_555_length_88459_cov_42.2973	lanthipeptide	18	prokaryote
c15080_NODE_15.._region001	NODE_15080_length_8549_cov_4.98919	terpene	10	prokaryote
c08511_NODE_85.._region001	NODE_8511_length_13760_cov_3.47678	TfuA-related	11	prokaryote
c06882_NODE_68.._region001	NODE_6882_length_16316_cov_27.869	terpene	17	prokaryote
c02039_NODE_20.._region001	NODE_2039_length_40408_cov_6.21164	terpene	19	prokaryote
c01329_NODE_13.._region001	NODE_1329_length_52636_cov_5.79489	NAGGN	12	prokaryote
c03072_NODE_30.._region001	NODE_3072_length_30297_cov_15.1996	hserlactone	18	prokaryote
c00267_NODE_26.._region001	NODE_267_length_129995_cov_18.589	bacteriocin	9	prokaryote
c00903_NODE_90.._region001	NODE_903_length_66665_cov_5.98515	bacteriocin	11	prokaryote
c14236_NODE_14.._region001	NODE_14236_length_8984_cov_7.27402	terpene	10	prokaryote
c21272_NODE_21.._region001	NODE_21272_length_6512_cov_3.55301	NRPS	4	prokaryote
c04598_NODE_45.._region001	NODE_4598_length_22354_cov_17.5242	ectoine	10	prokaryote
c00411_NODE_41.._region001	NODE_411_length_103534_cov_83.4073	T3PKS	34	prokaryote
c02832_NODE_28.._region001	NODE_2832_length_32115_cov_15.6862	T3PKS	30	prokaryote
c17880_NODE_17.._region001	NODE_17880_length_7485_cov_7.00965	bacteriocin	9	prokaryote
c00333_NODE_33.._region001	NODE_333_length_116021_cov_8.95515	hserlactone	24	prokaryote
c06015_NODE_60.._region001	NODE_6015_length_18209_cov_5.0782	terpene	20	prokaryote
c02602_NODE_26.._region001	NODE_2602_length_33953_cov_5.15009	resorcinol, arylpolyene	22	prokaryote
c04535_NODE_45.._region001	NODE_4535_length_22605_cov_5.94012	microviridin	20	prokaryote
c00387_NODE_38.._region001	NODE_387_length_107441_cov_10.6659	betalactone	25	prokaryote
c20514_NODE_20.._region001	NODE_20514_length_6705_cov_2.46534	NRPS	2	prokaryote
c10445_NODE_10.._region001	NODE_10445_length_11617_cov_2.20827	T3PKS	12	prokaryote
c03255_NODE_32.._region001	NODE_3255_length_29044_cov_7.35502	hserlactone	11	prokaryote
c01934_NODE_19.._region001	NODE_1934_length_41842_cov_13.772	arylpolyene	32	prokaryote
c08673_NODE_86.._region001	NODE_8673_length_13559_cov_8.03447	ectoine	10	prokaryote
c23902_NODE_23.._region001	NODE_23902_length_5915_cov_3.05304	terpene	6	prokaryote
c00111_NODE_11.._region001	NODE_111_length_193368_cov_21.5805	bacteriocin	9	prokaryote
c02365_NODE_23.._region001	NODE_2365_length_36386_cov_6.10557	resorcinol	18	prokaryote
c12946_NODE_12.._region001	NODE_12946_length_9726_cov_3.25023	terpene	6	prokaryote
c01357_NODE_13.._region001	NODE_1357_length_52066_cov_16.9985	NRPS	32	prokaryote
c19907_NODE_19.._region001	NODE_19907_length_6875_cov_3.03245	NRPS-like	4	prokaryote
c22689_NODE_22.._region001	NODE_22689_length_6190_cov_3.68217	siderophore	6	prokaryote
c17000_NODE_17.._region001	NODE_17000_length_7801_cov_4.64217	NRPS	3	prokaryote
c18603_NODE_18.._region001	NODE_18603_length_7251_cov_9.13827	arylpolyene	9	prokaryote
c08850_NODE_88.._region001	NODE_8850_length_13352_cov_3.80393	NRPS	12	prokaryote
c18458_NODE_18.._region001	NODE_18458_length_7297_cov_6.41046	phenazine	8	prokaryote
c00356_NODE_35.._region001	NODE_356_length_111886_cov_18.0417	siderophore	11	prokaryote
c19041_NODE_19.._region001	NODE_19041_length_7126_cov_2.41777	betalactone	7	prokaryote
c18286_NODE_18.._region001	NODE_18286_length_7353_cov_3.39192	terpene	10	prokaryote
c12370_NODE_12.._region001	NODE_12370_length_10088_cov_4.5643	acyl_amino_acids	6	prokaryote
c03783_NODE_37.._region001	NODE_3783_length_25963_cov_16.2431	thiopeptide	19	prokaryote
c13831_NODE_13.._region001	NODE_13831_length_9204_cov_3.96827	terpene	11	prokaryote
c27120_NODE_27.._region001	NODE_27120_length_5359_cov_3.19075	arylpolyene	8	prokaryote
c04584_NODE_45.._region001	NODE_4584_length_22407_cov_30.5738	hserlactone	11	prokaryote
c09189_NODE_91.._region001	NODE_9189_length_12917_cov_7.49195	lanthipeptide	12	prokaryote
c22035_NODE_22.._region001	NODE_22035_length_6329_cov_10.5079	resorcinol	6	prokaryote
c05280_NODE_52.._region001	NODE_5280_length_20184_cov_7.42798	betalactone	22	prokaryote
c14214_NODE_14.._region001	NODE_14214_length_8996_cov_6.31661	bacteriocin	8	prokaryote
c05522_NODE_55.._region001	NODE_5522_length_19506_cov_28.5061	hserlactone	17	prokaryote
c19187_NODE_19.._region001	NODE_19187_length_7086_cov_3.85415	bacteriocin	7	prokaryote
c18965_NODE_18.._region001	NODE_18965_length_7146_cov_2.57473	hserlactone	10	prokaryote
c00867_NODE_86.._region001	NODE_867_length_68124_cov_18.225	NRPS	22	prokaryote
c03303_NODE_33.._region001	NODE_3303_length_28801_cov_7.20011	T1PKS	17	prokaryote
c01967_NODE_19.._region001	NODE_1967_length_41400_cov_8.72852	betalactone	30	prokaryote
c17989_NODE_17.._region001	NODE_17989_length_7443_cov_2.37438	hserlactone	10	prokaryote
c08765_NODE_87.._region001	NODE_8765_length_13457_cov_18.195	NRPS	3	prokaryote
c23508_NODE_23.._region001	NODE_23508_length_6002_cov_2.3006	T1PKS	2	prokaryote
c10800_NODE_10.._region001	NODE_10800_length_11257_cov_4.76092	NRPS	4	prokaryote
c07033_NODE_70.._region001	NODE_7033_length_16061_cov_4.49184	hserlactone	15	prokaryote
c19533_NODE_19.._region001	NODE_19533_length_6977_cov_4.49752	NRPS	2	prokaryote
c01822_NODE_18.._region001	NODE_1822_length_43555_cov_4.08833	arylpolyene, resorcinol	27	prokaryote
c01769_NODE_17.._region001	NODE_1769_length_44498_cov_16.7688	terpene	18	prokaryote
c21646_NODE_21.._region001	NODE_21646_length_6420_cov_7.04402	arylpolyene	6	prokaryote
c00131_NODE_13.._region001	NODE_131_length_184043_cov_5.90833	ectoine	12	prokaryote
c08273_NODE_82.._region001	NODE_8273_length_14059_cov_3.49555	terpene	15	prokaryote
c00979_NODE_97.._region001	NODE_979_length_63623_cov_9.25778	NRPS	41	prokaryote
c06009_NODE_60.._region001	NODE_6009_length_18215_cov_3.21301	bacteriocin	7	prokaryote
c21399_NODE_21.._region001	NODE_21399_length_6479_cov_33.1329	terpene	9	prokaryote
c27547_NODE_27.._region001	NODE_27547_length_5291_cov_3.60631	ectoine	8	prokaryote
c17186_NODE_17.._region001	NODE_17186_length_7731_cov_5.17898	bacteriocin	7	prokaryote
c07972_NODE_79.._region001	NODE_7972_length_14490_cov_14.3656	arylpolyene	17	prokaryote
c00712_NODE_71.._region001	NODE_712_length_76580_cov_6.06722	siderophore, hserlactone	23	prokaryote
c08379_NODE_83.._region001	NODE_8379_length_13922_cov_2.63719	arylpolyene	15	prokaryote
c19987_NODE_19.._region001	NODE_19987_length_6854_cov_5.83722	bacteriocin	8	prokaryote
c19690_NODE_19.._region001	NODE_19690_length_6934_cov_3.33612	NRPS	2	prokaryote
c01784_NODE_17.._region001	NODE_1784_length_44201_cov_24.5001	terpene	18	prokaryote
c03343_NODE_33.._region001	NODE_3343_length_28527_cov_9.77641	terpene	14	prokaryote
c18300_NODE_18.._region001	NODE_18300_length_7348_cov_3.85985	NRPS	2	prokaryote
c02986_NODE_29.._region001	NODE_2986_length_30914_cov_4.27482	T3PKS	21	prokaryote
c21210_NODE_21.._region001	NODE_21210_length_6527_cov_3.37562	bacteriocin	10	prokaryote
c09949_NODE_99.._region001	NODE_9949_length_12102_cov_3.1534	NRPS	7	prokaryote
c00383_NODE_38.._region001	NODE_383_length_108269_cov_79.3227	NRPS	21	prokaryote
c00908_NODE_90.._region001	NODE_908_length_66531_cov_21.4069	terpene	21	prokaryote
c00819_NODE_81.._region001	NODE_819_length_71012_cov_9.49556	hserlactone	19	prokaryote
c02043_NODE_20.._region001	NODE_2043_length_40371_cov_72.1827	lassopeptide	25	prokaryote
c27247_NODE_27.._region001	NODE_27247_length_5340_cov_5.10838	terpene	9	prokaryote
c01259_NODE_12.._region001	NODE_1259_length_54528_cov_45.9134	NAGGN	13	prokaryote
c01134_NODE_11.._region001	NODE_1134_length_58100_cov_5.52562	arylpolyene	24	prokaryote
c05629_NODE_56.._region001	NODE_5629_length_19228_cov_29.9542	NRPS, T1PKS	10	prokaryote
c16102_NODE_16.._region001	NODE_16102_length_8131_cov_2.57259	terpene	9	prokaryote
c20146_NODE_20.._region001	NODE_20146_length_6806_cov_6.38209	T1PKS	2	prokaryote
c05827_NODE_58.._region001	NODE_5827_length_18693_cov_3.49434	NRPS	20	prokaryote
c00093_NODE_93.._region001	NODE_93_length_202891_cov_15.1098	resorcinol	42	prokaryote
c11525_NODE_11.._region001	NODE_11525_length_10690_cov_5.14844	NRPS	7	prokaryote
c01930_NODE_19.._region001	NODE_1930_length_41889_cov_7.0744	lassopeptide	22	prokaryote
c00006_NODE_6_.._region001	NODE_6_length_858440_cov_11.8267	terpene	16	prokaryote
c14514_NODE_14.._region001	NODE_14514_length_8837_cov_5.81998	betalactone, NRPS-like	5	prokaryote
c13771_NODE_13.._region001	NODE_13771_length_9236_cov_6.03337	terpene	7	prokaryote
c11858_NODE_11.._region001	NODE_11858_length_10436_cov_4.10088	terpene	11	prokaryote
c00843_NODE_84.._region001	NODE_843_length_69538_cov_6.58087	bacteriocin	9	prokaryote
c06824_NODE_68.._region001	NODE_6824_length_16405_cov_5.07163	NRPS, lanthipeptide	14	prokaryote
c04957_NODE_49.._region001	NODE_4957_length_21083_cov_4.47628	LAP	17	prokaryote
c00393_NODE_39.._region001	NODE_393_length_106578_cov_25.7914	arylpolyene	42	prokaryote
c25797_NODE_25.._region001	NODE_25797_length_5578_cov_1.60227	terpene	5	prokaryote
c00027_NODE_27.._region001	NODE_27_length_366691_cov_71.4732	terpene	21	prokaryote
c01901_NODE_19.._region001	NODE_1901_length_42333_cov_4.27709	terpene	13	prokaryote
c13902_NODE_13.._region001	NODE_13902_length_9162_cov_3.81107	NRPS	6	prokaryote
c08564_NODE_85.._region001	NODE_8564_length_13692_cov_38.0122	lassopeptide	9	prokaryote
c14232_NODE_14.._region001	NODE_14232_length_8987_cov_3.24108	terpene	11	prokaryote
c16817_NODE_16.._region001	NODE_16817_length_7868_cov_3.59786	bacteriocin	6	prokaryote
c00816_NODE_81.._region001	NODE_816_length_71220_cov_5.9718	terpene	12	prokaryote
c00010_NODE_10.._region001	NODE_10_length_603503_cov_38.3968	NAGGN	11	prokaryote
c06473_NODE_64.._region001	NODE_6473_length_17125_cov_3.09066	bacteriocin	15	prokaryote
c04345_NODE_43.._region001	NODE_4345_length_23342_cov_3.54094	arylpolyene	27	prokaryote
c16902_NODE_16.._region001	NODE_16902_length_7834_cov_3.15531	acyl_amino_acids	7	prokaryote
c05867_NODE_58.._region001	NODE_5867_length_18606_cov_11.2371	terpene	18	prokaryote
c01699_NODE_16.._region001	NODE_1699_length_45412_cov_17.87	T3PKS	25	prokaryote
c12615_NODE_12.._region001	NODE_12615_length_9932_cov_2.99663	T3PKS	14	prokaryote
c00253_NODE_25.._region001	NODE_253_length_133725_cov_17.1722	lassopeptide	22	prokaryote
c00491_NODE_49.._region001	NODE_491_length_94648_cov_5.1911	NRPS-like	24	prokaryote
c00135_NODE_13.._region001	NODE_135_length_183379_cov_44.1174	hglE-KS, T1PKS, NRPS, lanthipeptide	36	prokaryote
c10283_NODE_10.._region001	NODE_10283_length_11775_cov_66.1514	bacteriocin	6	prokaryote
c01818_NODE_18.._region001	NODE_1818_length_43654_cov_17.7341	bacteriocin	11	prokaryote
c05529_NODE_55.._region001	NODE_5529_length_19483_cov_58.659	ectoine	8	prokaryote
c00580_NODE_58.._region001	NODE_580_length_86224_cov_82.8224	lassopeptide	22	prokaryote
c12396_NODE_12.._region001	NODE_12396_length_10074_cov_47.762	hserlactone	9	prokaryote
c05229_NODE_52.._region001	NODE_5229_length_20314_cov_8.69134	resorcinol, arylpolyene	19	prokaryote
c06903_NODE_69.._region001	NODE_6903_length_16283_cov_5.04067	NRPS	7	prokaryote
c00181_NODE_18.._region001	NODE_181_length_163035_cov_10.8443	NRPS	39	prokaryote
c00206_NODE_20.._region001	NODE_206_length_152473_cov_18.9991	arylpolyene	43	prokaryote
c00160_NODE_16.._region001	NODE_160_length_172132_cov_27.4255	terpene	17	prokaryote
c01159_NODE_11.._region001	NODE_1159_length_57188_cov_11.3814	siderophore	14	prokaryote
c00962_NODE_96.._region001	NODE_962_length_64255_cov_27.216	hserlactone	23	prokaryote
c05899_NODE_58.._region001	NODE_5899_length_18508_cov_24.6506	TfuA-related	17	prokaryote
c00470_NODE_47.._region001	NODE_470_length_96527_cov_4.25914	T3PKS	35	prokaryote
c00002_NODE_2_.._region001	NODE_2_length_2040037_cov_68.4564	betalactone	29	prokaryote
c09788_NODE_97.._region001	NODE_9788_length_12266_cov_13.7646	NRPS-like, T1PKS	5	prokaryote
c04385_NODE_43.._region001	NODE_4385_length_23179_cov_4.98742	bacteriocin	20	prokaryote
c01205_NODE_12.._region001	NODE_1205_length_56025_cov_9.78217	bacteriocin	8	prokaryote
c10481_NODE_10.._region001	NODE_10481_length_11569_cov_7.55655	NRPS, T1PKS	4	prokaryote
c14004_NODE_14.._region001	NODE_14004_length_9113_cov_3.42054	NRPS-like	5	prokaryote
c12646_NODE_12.._region001	NODE_12646_length_9918_cov_7.1387	T3PKS	9	prokaryote
c24225_NODE_24.._region001	NODE_24225_length_5856_cov_2.17106	NRPS	1	prokaryote
c23871_NODE_23.._region001	NODE_23871_length_5922_cov_5.57412	microviridin	9	prokaryote
c00010_NODE_10.._region002	NODE_10_length_603503_cov_38.3968	NRPS	33	prokaryote
c00075_NODE_75.._region001	NODE_75_length_219939_cov_12.0346	NRPS	23	prokaryote
c13920_NODE_13.._region001	NODE_13920_length_9154_cov_3.09893	NRPS	2	prokaryote
c01119_NODE_11.._region001	NODE_1119_length_58562_cov_10.8172	terpene	27	prokaryote
c10452_NODE_10.._region001	NODE_10452_length_11612_cov_5.25895	arylpolyene	15	prokaryote
c24766_NODE_24.._region001	NODE_24766_length_5752_cov_4.93742	NRPS	3	prokaryote
c16305_NODE_16.._region001	NODE_16305_length_8058_cov_4.38268	bacteriocin	11	prokaryote
c03054_NODE_30.._region001	NODE_3054_length_30423_cov_3.81436	T3PKS	24	prokaryote
c15452_NODE_15.._region001	NODE_15452_length_8396_cov_3.69283	arylpolyene	8	prokaryote
c08189_NODE_81.._region001	NODE_8189_length_14178_cov_19.739	arylpolyene	13	prokaryote
c00972_NODE_97.._region001	NODE_972_length_64002_cov_15.7698	terpene	21	prokaryote
c01627_NODE_16.._region001	NODE_1627_length_46483_cov_11.8543	betalactone	21	prokaryote
c15897_NODE_15.._region001	NODE_15897_length_8204_cov_3.14671	ectoine, arylpolyene	9	prokaryote

## Sheet: S5 antiSMASH_beet_metagenome
BGCs predicted by bacterial version of antiSMASH								BGCs predicted by bacterial version of antiSMASH
BGC_id	contig	BGC_type	nr_genes	empire	not found by fungiSMASH			BGC_id	contig	BGC_type	nr_genes	empire	not found by antiSMASH
c00133_NODE_13.._region001	NODE_133_length_183617_cov_59.6178	NRPS	26	eukaryote	x			c00103_NODE_10.._region001	NODE_103_length_196073_cov_54.704	T1PKS	12	eukaryote	x
c09370_NODE_93.._region001	NODE_9370_length_12723_cov_19.2748	terpene	6	eukaryote	x			c00043_NODE_43.._region001	NODE_43_length_301493_cov_54.7147	NRPS-like, terpene	11	eukaryote	x
c00029_NODE_29.._region001	NODE_29_length_363793_cov_55.985	NRPS-like	30	eukaryote				c00029_NODE_29.._region001	NODE_29_length_363793_cov_55.985	NRPS-like	12	eukaryote
c02751_NODE_27.._region001	NODE_2751_length_32749_cov_54.1474	T1PKS	16	eukaryote				c02751_NODE_27.._region001	NODE_2751_length_32749_cov_54.1474	T1PKS	5	eukaryote
c00046_NODE_46.._region001	NODE_46_length_281693_cov_57.4196	T1PKS	34	eukaryote	x			c00752_NODE_75.._region001	NODE_752_length_74712_cov_56.4624	T1PKS, NRPS-like	10	eukaryote
c00752_NODE_75.._region001	NODE_752_length_74712_cov_56.4624	NRPS	33	eukaryote				c00434_NODE_43.._region001	NODE_434_length_99828_cov_55.9318	NRPS-like	12	eukaryote
c00434_NODE_43.._region001	NODE_434_length_99828_cov_55.9318	NRPS-like	35	eukaryote				c02420_NODE_24.._region001	NODE_2420_length_35817_cov_59.2159	NRPS	8	eukaryote
c02420_NODE_24.._region001	NODE_2420_length_35817_cov_59.2159	NRPS	25	eukaryote				c00293_NODE_29.._region001	NODE_293_length_124840_cov_58.406	terpene	3	eukaryote	x
c00054_NODE_54.._region001	NODE_54_length_257627_cov_59.1879	T1PKS	25	eukaryote	x			c00155_NODE_15.._region002	NODE_155_length_174080_cov_54.6865	NRPS, T1PKS	11	eukaryote
c00155_NODE_15.._region002	NODE_155_length_174080_cov_54.6865	T1PKS, NRPS	35	eukaryote				c07537_NODE_75.._region001	NODE_7537_length_15170_cov_56.852	NRPS	4	eukaryote
c07537_NODE_75.._region001	NODE_7537_length_15170_cov_56.852	NRPS	12	eukaryote				c00155_NODE_15.._region001	NODE_155_length_174080_cov_54.6865	NRPS-like, T1PKS	14	eukaryote
c00155_NODE_15.._region001	NODE_155_length_174080_cov_54.6865	NRPS-like, T1PKS	36	eukaryote				c00279_NODE_27.._region001	NODE_279_length_128269_cov_54.9728	NRPS	11	eukaryote
c00279_NODE_27.._region001	NODE_279_length_128269_cov_54.9728	NRPS	27	eukaryote				c01061_NODE_10.._region001	NODE_1061_length_60703_cov_59.0693	NRPS	10	eukaryote	x
c01061_NODE_10.._region001	NODE_1061_length_60703_cov_59.0693	NRPS	27	eukaryote				c02398_NODE_23.._region001	NODE_2398_length_35995_cov_53.0979	NRPS-like	5	eukaryote	x
c00304_NODE_30.._region001	NODE_304_length_121644_cov_55.3347	terpene	23	eukaryote	x			c00211_NODE_21.._region001	NODE_211_length_150327_cov_59.372	T1PKS	6	eukaryote
c00211_NODE_21.._region001	NODE_211_length_150327_cov_59.372	T1PKS	22	eukaryote				c00201_NODE_20.._region001	NODE_201_length_154544_cov_55.569	terpene	5	eukaryote
c00201_NODE_20.._region001	NODE_201_length_154544_cov_55.569	terpene	11	eukaryote				c00030_NODE_30.._region001	NODE_30_length_360927_cov_56.0847	T1PKS	12	eukaryote
c00030_NODE_30.._region001	NODE_30_length_360927_cov_56.0847	T1PKS	44	eukaryote				c00058_NODE_58.._region001	NODE_58_length_248324_cov_57.6537	NRPS, T1PKS	15	eukaryote
c00058_NODE_58.._region001	NODE_58_length_248324_cov_57.6537	NRPS	40	eukaryote				c00489_NODE_48.._region001	NODE_489_length_95061_cov_52.8253	NRPS	9	eukaryote
c00489_NODE_48.._region001	NODE_489_length_95061_cov_52.8253	NRPS	35	eukaryote				c00035_NODE_35.._region001	NODE_35_length_338584_cov_54.9865	NRPS-like, NRPS	25	eukaryote
c06405_NODE_64.._region001	NODE_6405_length_17264_cov_63.4125	NRPS	7	eukaryote	x			c02450_NODE_24.._region001	NODE_2450_length_35458_cov_59.0344	NRPS-like	12	eukaryote
c00035_NODE_35.._region001	NODE_35_length_338584_cov_54.9865	NRPS-like, NRPS	60	eukaryote				c00012_NODE_12.._region001	NODE_12_length_542584_cov_55.4257	NRPS	10	eukaryote
c00248_NODE_24.._region001	NODE_248_length_136077_cov_58.5151	NRPS	45	eukaryote	x			c00662_NODE_66.._region001	NODE_662_length_80015_cov_55.6355	T1PKS	13	eukaryote
c02450_NODE_24.._region001	NODE_2450_length_35458_cov_59.0344	NRPS-like, T1PKS	43	eukaryote				c00012_NODE_12.._region002	NODE_12_length_542584_cov_55.4257	T1PKS	14	eukaryote
c00012_NODE_12.._region001	NODE_12_length_542584_cov_55.4257	NRPS	19	eukaryote				c00765_NODE_76.._region001	NODE_765_length_73936_cov_17.4506	betalactone	8	prokaryote
c00662_NODE_66.._region001	NODE_662_length_80015_cov_55.6355	T1PKS	43	eukaryote				c23292_NODE_23.._region001	NODE_23292_length_6046_cov_4.25562	TfuA-related	4	prokaryote
c00012_NODE_12.._region002	NODE_12_length_542584_cov_55.4257	T1PKS	31	eukaryote				c00364_NODE_36.._region001	NODE_364_length_110868_cov_7.36817	betalactone	7	prokaryote
c00863_NODE_86.._region001	NODE_863_length_68328_cov_57.2974	NRPS	17	eukaryote	x			c18707_NODE_18.._region001	NODE_18707_length_7223_cov_55.0242	bacteriocin	3	prokaryote
c00765_NODE_76.._region001	NODE_765_length_73936_cov_17.4506	betalactone	17	prokaryote				c01632_NODE_16.._region001	NODE_1632_length_46345_cov_19.0845	betalactone	10	prokaryote	x
c23292_NODE_23.._region001	NODE_23292_length_6046_cov_4.25562	TfuA-related	7	prokaryote				c01947_NODE_19.._region001	NODE_1947_length_41649_cov_26.0309	terpene	8	prokaryote
c06497_NODE_64.._region001	NODE_6497_length_17072_cov_2.47371	terpene	17	prokaryote				c00051_NODE_51.._region001	NODE_51_length_266099_cov_39.6672	T3PKS	7	prokaryote
c00364_NODE_36.._region001	NODE_364_length_110868_cov_7.36817	betalactone	25	prokaryote				c01324_NODE_13.._region001	NODE_1324_length_52712_cov_5.70035	siderophore	4	prokaryote
c18707_NODE_18.._region001	NODE_18707_length_7223_cov_55.0242	bacteriocin	13	prokaryote				c04372_NODE_43.._region001	NODE_4372_length_23235_cov_11.7077	terpene	3	prokaryote
c22567_NODE_22.._region001	NODE_22567_length_6215_cov_2.60857	hserlactone	11	prokaryote				c00003_NODE_3_.._region001	NODE_3_length_2018231_cov_12.5692	arylpolyene	9	prokaryote
c08522_NODE_85.._region001	NODE_8522_length_13743_cov_20.204	phenazine	15	prokaryote				c02892_NODE_28.._region001	NODE_2892_length_31679_cov_9.37636	NRPS	5	prokaryote
c17494_NODE_17.._region001	NODE_17494_length_7616_cov_2.28816	lassopeptide	8	prokaryote				c09558_NODE_95.._region001	NODE_9558_length_12498_cov_5.69509	bacteriocin	5	prokaryote
c08045_NODE_80.._region001	NODE_8045_length_14384_cov_6.87753	bacteriocin	13	prokaryote				c12448_NODE_12.._region001	NODE_12448_length_10042_cov_4.77398	NRPS-like	3	prokaryote
c01947_NODE_19.._region001	NODE_1947_length_41649_cov_26.0309	terpene	21	prokaryote				c00149_NODE_14.._region001	NODE_149_length_178228_cov_14.3878	NAGGN	5	prokaryote
c21024_NODE_21.._region001	NODE_21024_length_6577_cov_2.99457	terpene	7	prokaryote				c08774_NODE_87.._region001	NODE_8774_length_13444_cov_26.9194	terpene	5	prokaryote
c00039_NODE_39.._region001	NODE_39_length_317815_cov_39.5521	terpene	16	prokaryote				c05151_NODE_51.._region001	NODE_5151_length_20492_cov_17.5808	terpene	5	prokaryote
c00051_NODE_51.._region001	NODE_51_length_266099_cov_39.6672	T3PKS	48	prokaryote				c20585_NODE_20.._region001	NODE_20585_length_6689_cov_14.2618	T1PKS	1	prokaryote
c17060_NODE_17.._region001	NODE_17060_length_7779_cov_2.07972	transAT-PKS-like	2	prokaryote				c01315_NODE_13.._region001	NODE_1315_length_52857_cov_4.75452	terpene	6	prokaryote
c02100_NODE_21.._region001	NODE_2100_length_39702_cov_19.384	ectoine	9	prokaryote				c00954_NODE_95.._region001	NODE_954_length_64744_cov_25.5814	NRPS-like	8	prokaryote
c01324_NODE_13.._region001	NODE_1324_length_52712_cov_5.70035	siderophore	8	prokaryote				c03874_NODE_38.._region001	NODE_3874_length_25507_cov_9.92593	NRPS-like	6	prokaryote	x
c02553_NODE_25.._region001	NODE_2553_length_34378_cov_31.4619	terpene	13	prokaryote				c04124_NODE_41.._region001	NODE_4124_length_24294_cov_7.57297	hserlactone	7	prokaryote
c14997_NODE_14.._region001	NODE_14997_length_8592_cov_4.05824	bacteriocin	10	prokaryote				c02799_NODE_27.._region001	NODE_2799_length_32353_cov_22.8636	arylpolyene	7	prokaryote
c00007_NODE_7_.._region002	NODE_7_length_832111_cov_38.8505	NRPS	35	prokaryote				c03993_NODE_39.._region001	NODE_3993_length_24905_cov_87.1574	terpene	7	prokaryote
c04372_NODE_43.._region001	NODE_4372_length_23235_cov_11.7077	terpene	18	prokaryote				c00036_NODE_36.._region001	NODE_36_length_337690_cov_26.0309	arylpolyene	9	prokaryote
c23086_NODE_23.._region001	NODE_23086_length_6095_cov_1.82121	thiopeptide	4	prokaryote				c00311_NODE_31.._region001	NODE_311_length_120495_cov_17.3854	ladderane	14	prokaryote
c00003_NODE_3_.._region001	NODE_3_length_2018231_cov_12.5692	arylpolyene	48	prokaryote				c01161_NODE_11.._region001	NODE_1161_length_57113_cov_6.34837	bacteriocin	4	prokaryote
c16820_NODE_16.._region001	NODE_16820_length_7866_cov_3.52901	bacteriocin	8	prokaryote				c10033_NODE_10.._region001	NODE_10033_length_12020_cov_2.84201	hserlactone	4	prokaryote
c02892_NODE_28.._region001	NODE_2892_length_31679_cov_9.37636	NRPS	11	prokaryote				c03626_NODE_36.._region001	NODE_3626_length_26761_cov_17.347	NRPS-like	7	prokaryote
c09558_NODE_95.._region001	NODE_9558_length_12498_cov_5.69509	bacteriocin	9	prokaryote				c11789_NODE_11.._region001	NODE_11789_length_10497_cov_3.68206	NRPS-like	3	prokaryote
c12448_NODE_12.._region001	NODE_12448_length_10042_cov_4.77398	NRPS-like	7	prokaryote				c00007_NODE_7_.._region001	NODE_7_length_832111_cov_38.8505	NRPS-like	4	prokaryote
c00149_NODE_14.._region001	NODE_149_length_178228_cov_14.3878	NAGGN	11	prokaryote				c00176_NODE_17.._region001	NODE_176_length_165822_cov_12.4312	NRPS	11	prokaryote
c05788_NODE_57.._region001	NODE_5788_length_18782_cov_3.35235	NRPS	2	prokaryote				c29007_NODE_29.._region001	NODE_29007_length_5078_cov_2.33488	NRPS	1	prokaryote
c08774_NODE_87.._region001	NODE_8774_length_13444_cov_26.9194	terpene	10	prokaryote				c07634_NODE_76.._region001	NODE_7634_length_14995_cov_24.0798	hserlactone	4	prokaryote
c05151_NODE_51.._region001	NODE_5151_length_20492_cov_17.5808	terpene	23	prokaryote				c06234_NODE_62.._region001	NODE_6234_length_17670_cov_6.26712	terpene	6	prokaryote
c20585_NODE_20.._region001	NODE_20585_length_6689_cov_14.2618	T1PKS	2	prokaryote				c03693_NODE_36.._region001	NODE_3693_length_26423_cov_5.38485	T3PKS	3	prokaryote
c14234_NODE_14.._region001	NODE_14234_length_8985_cov_3.50779	NRPS	1	prokaryote				c08635_NODE_86.._region001	NODE_8635_length_13601_cov_2.34912	NRPS	7	prokaryote
c01315_NODE_13.._region001	NODE_1315_length_52857_cov_4.75452	terpene	21	prokaryote				c09774_NODE_97.._region001	NODE_9774_length_12279_cov_3.47235	indole	5	prokaryote
c18360_NODE_18.._region001	NODE_18360_length_7330_cov_5.74205	siderophore	6	prokaryote				c25447_NODE_25.._region001	NODE_25447_length_5635_cov_3.98475	NRPS-like	3	prokaryote	x
c02705_NODE_27.._region001	NODE_2705_length_33110_cov_5.99442	terpene	10	prokaryote				c00408_NODE_40.._region001	NODE_408_length_104321_cov_11.3583	NRPS	17	prokaryote
c01283_NODE_12.._region001	NODE_1283_length_53601_cov_24.7623	terpene	17	prokaryote				c07112_NODE_71.._region001	NODE_7112_length_15930_cov_2.56439	siderophore	4	prokaryote
c01737_NODE_17.._region001	NODE_1737_length_44885_cov_7.93119	resorcinol	12	prokaryote				c00074_NODE_74.._region001	NODE_74_length_220335_cov_16.3603	resorcinol	9	prokaryote
c00954_NODE_95.._region001	NODE_954_length_64744_cov_25.5814	arylpolyene	37	prokaryote				c19558_NODE_19.._region001	NODE_19558_length_6971_cov_5.13822	terpene	3	prokaryote
c13749_NODE_13.._region001	NODE_13749_length_9250_cov_3.72586	terpene	9	prokaryote				c02363_NODE_23.._region001	NODE_2363_length_36407_cov_6.04689	T1PKS	8	prokaryote
c01583_NODE_15.._region001	NODE_1583_length_47340_cov_32.5846	arylpolyene	42	prokaryote				c17742_NODE_17.._region001	NODE_17742_length_7529_cov_2.99162	bacteriocin	6	prokaryote
c04124_NODE_41.._region001	NODE_4124_length_24294_cov_7.57297	hserlactone	17	prokaryote				c12314_NODE_12.._region001	NODE_12314_length_10124_cov_25.0785	TfuA-related	6	prokaryote
c02799_NODE_27.._region001	NODE_2799_length_32353_cov_22.8636	arylpolyene	30	prokaryote				c15733_NODE_15.._region001	NODE_15733_length_8268_cov_4.32883	NRPS	1	prokaryote
c17777_NODE_17.._region001	NODE_17777_length_7515_cov_2.15241	siderophore	5	prokaryote				c05295_NODE_52.._region001	NODE_5295_length_20136_cov_4.87566	NRPS-like	8	prokaryote	x
c02456_NODE_24.._region001	NODE_2456_length_35408_cov_4.82398	lanthipeptide, acyl_amino_acids	37	prokaryote				c04660_NODE_46.._region001	NODE_4660_length_22108_cov_24.6675	phosphonate	8	prokaryote
c00720_NODE_72.._region001	NODE_720_length_75990_cov_7.80827	lassopeptide	22	prokaryote				c08569_NODE_85.._region001	NODE_8569_length_13686_cov_18.6854	bacteriocin	4	prokaryote
c03993_NODE_39.._region001	NODE_3993_length_24905_cov_87.1574	terpene	21	prokaryote				c23671_NODE_23.._region001	NODE_23671_length_5967_cov_4.02363	NRPS-like	3	prokaryote	x
c17245_NODE_17.._region001	NODE_17245_length_7709_cov_3.35505	hserlactone	7	prokaryote				c00026_NODE_26.._region001	NODE_26_length_368960_cov_44.3304	resorcinol	8	prokaryote
c08213_NODE_82.._region001	NODE_8213_length_14151_cov_3.40374	T1PKS	12	prokaryote				c04173_NODE_41.._region001	NODE_4173_length_24089_cov_3.37718	arylpolyene	7	prokaryote
c06541_NODE_65.._region001	NODE_6541_length_16968_cov_3.09067	NRPS	7	prokaryote				c17895_NODE_17.._region001	NODE_17895_length_7478_cov_2.06326	bacteriocin	4	prokaryote
c00875_NODE_87.._region001	NODE_875_length_67722_cov_4.38815	lanthipeptide	17	prokaryote				c01548_NODE_15.._region001	NODE_1548_length_48035_cov_6.60915	bacteriocin	4	prokaryote
c00036_NODE_36.._region001	NODE_36_length_337690_cov_26.0309	arylpolyene	35	prokaryote				c16846_NODE_16.._region001	NODE_16846_length_7856_cov_4.0643	terpene	5	prokaryote
c00311_NODE_31.._region001	NODE_311_length_120495_cov_17.3854	ladderane	32	prokaryote				c07263_NODE_72.._region001	NODE_7263_length_15632_cov_5.41806	arylpolyene	7	prokaryote
c03922_NODE_39.._region001	NODE_3922_length_25247_cov_92.3834	TfuA-related	18	prokaryote				c05106_NODE_51.._region001	NODE_5106_length_20623_cov_28.8801	siderophore	2	prokaryote
c01161_NODE_11.._region001	NODE_1161_length_57113_cov_6.34837	bacteriocin	11	prokaryote				c00011_NODE_11.._region001	NODE_11_length_585123_cov_37.3397	bacteriocin	3	prokaryote
c02500_NODE_25.._region001	NODE_2500_length_34858_cov_15.6798	bacteriocin	14	prokaryote				c15953_NODE_15.._region001	NODE_15953_length_8181_cov_4.29104	terpene	3	prokaryote
c20545_NODE_20.._region001	NODE_20545_length_6698_cov_44.9379	lassopeptide	10	prokaryote				c09984_NODE_99.._region001	NODE_9984_length_12078_cov_8.51887	NRPS-like	3	prokaryote
c09980_NODE_99.._region001	NODE_9980_length_12079_cov_3.7428	NRPS	4	prokaryote				c02669_NODE_26.._region001	NODE_2669_length_33396_cov_9.79047	NRPS-like, arylpolyene	9	prokaryote
c10033_NODE_10.._region001	NODE_10033_length_12020_cov_2.84201	hserlactone	14	prokaryote				c08859_NODE_88.._region001	NODE_8859_length_13335_cov_2.1858	T1PKS, NRPS-like	2	prokaryote
c24263_NODE_24.._region001	NODE_24263_length_5847_cov_13.2677	betalactone	6	prokaryote				c00582_NODE_58.._region001	NODE_582_length_85956_cov_15.4339	terpene	5	prokaryote
c03626_NODE_36.._region001	NODE_3626_length_26761_cov_17.347	NRPS-like	21	prokaryote				c03122_NODE_31.._region001	NODE_3122_length_29882_cov_14.6623	arylpolyene	8	prokaryote
c00187_NODE_18.._region001	NODE_187_length_160671_cov_5.08558	acyl_amino_acids	48	prokaryote				c01688_NODE_16.._region001	NODE_1688_length_45514_cov_6.35418	indole	10	prokaryote
c00051_NODE_51.._region002	NODE_51_length_266099_cov_39.6672	lassopeptide	22	prokaryote				c06174_NODE_61.._region001	NODE_6174_length_17808_cov_5.2613	terpene	3	prokaryote
c00255_NODE_25.._region001	NODE_255_length_133119_cov_11.4356	betalactone	22	prokaryote				c23965_NODE_23.._region001	NODE_23965_length_5904_cov_3.60862	T1PKS	1	prokaryote
c11789_NODE_11.._region001	NODE_11789_length_10497_cov_3.68206	NRPS	7	prokaryote				c26502_NODE_26.._region001	NODE_26502_length_5458_cov_2.88389	terpene	2	prokaryote
c13285_NODE_13.._region001	NODE_13285_length_9514_cov_2.49877	bacteriocin	10	prokaryote				c05031_NODE_50.._region001	NODE_5031_length_20865_cov_3.78354	ectoine	2	prokaryote
c00007_NODE_7_.._region001	NODE_7_length_832111_cov_38.8505	lanthipeptide	22	prokaryote				c12398_NODE_12.._region001	NODE_12398_length_10073_cov_1.80575	NRPS	3	prokaryote
c00003_NODE_3_.._region002	NODE_3_length_2018231_cov_12.5692	other	33	prokaryote				c00828_NODE_82.._region001	NODE_828_length_70427_cov_12.0759	betalactone	15	prokaryote
c06366_NODE_63.._region001	NODE_6366_length_17372_cov_9.03856	bacteriocin	9	prokaryote				c01118_NODE_11.._region001	NODE_1118_length_58691_cov_25.6928	betalactone	16	prokaryote
c00176_NODE_17.._region001	NODE_176_length_165822_cov_12.4312	NRPS	39	prokaryote				c07776_NODE_77.._region001	NODE_7776_length_14768_cov_3.34472	terpene	5	prokaryote
c07000_NODE_70.._region001	NODE_7000_length_16114_cov_5.85044	bacteriocin	12	prokaryote				c00019_NODE_19.._region001	NODE_19_length_456732_cov_15.6128	arylpolyene	12	prokaryote
c00188_NODE_18.._region001	NODE_188_length_160631_cov_37.1996	lanthipeptide	16	prokaryote				c09024_NODE_90.._region001	NODE_9024_length_13124_cov_6.14311	terpene	3	prokaryote
c01183_NODE_11.._region001	NODE_1183_length_56649_cov_12.4454	lassopeptide	21	prokaryote				c04417_NODE_44.._region001	NODE_4417_length_23052_cov_23.7864	siderophore	4	prokaryote
c18032_NODE_18.._region001	NODE_18032_length_7433_cov_8.42294	NRPS-like	6	prokaryote				c01204_NODE_12.._region001	NODE_1204_length_56030_cov_10.9966	lassopeptide	8	prokaryote
c02917_NODE_29.._region001	NODE_2917_length_31444_cov_6.16192	arylpolyene	27	prokaryote				c00005_NODE_5_.._region001	NODE_5_length_1060301_cov_41.7132	arylpolyene	13	prokaryote
c29007_NODE_29.._region001	NODE_29007_length_5078_cov_2.33488	NRPS	1	prokaryote				c11676_NODE_11.._region001	NODE_11676_length_10584_cov_4.83858	T1PKS	2	prokaryote
c07634_NODE_76.._region001	NODE_7634_length_14995_cov_24.0798	hserlactone	10	prokaryote				c01913_NODE_19.._region001	NODE_1913_length_42138_cov_6.66233	NRPS	14	prokaryote
c06426_NODE_64.._region001	NODE_6426_length_17219_cov_4.01831	terpene	10	prokaryote				c03715_NODE_37.._region001	NODE_3715_length_26336_cov_15.3378	betalactone	13	prokaryote	x
c02019_NODE_20.._region001	NODE_2019_length_40729_cov_5.9233	bacteriocin	11	prokaryote				c00717_NODE_71.._region001	NODE_717_length_76150_cov_5.69701	terpene	6	prokaryote
c06234_NODE_62.._region001	NODE_6234_length_17670_cov_6.26712	terpene	17	prokaryote				c09925_NODE_99.._region001	NODE_9925_length_12125_cov_19.2073	NRPS	3	prokaryote
c03693_NODE_36.._region001	NODE_3693_length_26423_cov_5.38485	T3PKS	18	prokaryote				c00309_NODE_30.._region001	NODE_309_length_121350_cov_11.5704	T1PKS	7	prokaryote
c03944_NODE_39.._region001	NODE_3944_length_25133_cov_4.50536	bacteriocin	11	prokaryote				c00343_NODE_34.._region001	NODE_343_length_113782_cov_10.5257	NRPS	15	prokaryote
c15472_NODE_15.._region001	NODE_15472_length_8389_cov_3.065	butyrolactone	6	prokaryote				c00180_NODE_18.._region001	NODE_180_length_163757_cov_19.8598	betalactone	8	prokaryote
c01742_NODE_17.._region001	NODE_1742_length_44847_cov_12.5423	lassopeptide	25	prokaryote				c17805_NODE_17.._region001	NODE_17805_length_7504_cov_2.58072	NRPS	2	prokaryote
c19656_NODE_19.._region001	NODE_19656_length_6943_cov_3.07086	bacteriocin	9	prokaryote				c27001_NODE_27.._region001	NODE_27001_length_5377_cov_11.5246	NRPS	1	prokaryote
c26851_NODE_26.._region001	NODE_26851_length_5402_cov_3.33062	NRPS	2	prokaryote				c01041_NODE_10.._region001	NODE_1041_length_61253_cov_11.8494	betalactone	5	prokaryote
c08635_NODE_86.._region001	NODE_8635_length_13601_cov_2.34912	NRPS	9	prokaryote				c04652_NODE_46.._region001	NODE_4652_length_22140_cov_5.50625	arylpolyene	7	prokaryote
c09774_NODE_97.._region001	NODE_9774_length_12279_cov_3.47235	indole	8	prokaryote				c03261_NODE_32.._region001	NODE_3261_length_29032_cov_6.62045	terpene	6	prokaryote
c20011_NODE_20.._region001	NODE_20011_length_6847_cov_2.925	terpene	8	prokaryote				c05493_NODE_54.._region001	NODE_5493_length_19588_cov_3.86758	arylpolyene	6	prokaryote
c00408_NODE_40.._region001	NODE_408_length_104321_cov_11.3583	NRPS	34	prokaryote				c00636_NODE_63.._region001	NODE_636_length_81549_cov_27.4182	bacteriocin	4	prokaryote
c04573_NODE_45.._region001	NODE_4573_length_22445_cov_18.2085	NAGGN	11	prokaryote				c10369_NODE_10.._region001	NODE_10369_length_11685_cov_50.8612	ectoine	4	prokaryote
c18992_NODE_18.._region001	NODE_18992_length_7138_cov_2.34246	terpene	6	prokaryote				c00283_NODE_28.._region001	NODE_283_length_127193_cov_10.104	bacteriocin	4	prokaryote
c07112_NODE_71.._region001	NODE_7112_length_15930_cov_2.56439	siderophore	8	prokaryote				c00001_NODE_1_.._region001	NODE_1_length_2305453_cov_41.9869	bacteriocin	4	prokaryote
c00790_NODE_79.._region001	NODE_790_length_72391_cov_5.17612	hserlactone	10	prokaryote				c12273_NODE_12.._region001	NODE_12273_length_10149_cov_4.73249	T3PKS	3	prokaryote
c01176_NODE_11.._region001	NODE_1176_length_56883_cov_7.22641	NRPS	27	prokaryote				c16868_NODE_16.._region001	NODE_16868_length_7847_cov_2.85026	hserlactone	4	prokaryote
c00519_NODE_51.._region001	NODE_519_length_93055_cov_11.3321	bacteriocin	12	prokaryote				c15943_NODE_15.._region001	NODE_15943_length_8183_cov_2.73895	NRPS	4	prokaryote
c10131_NODE_10.._region001	NODE_10131_length_11935_cov_2.60832	ectoine	7	prokaryote				c06010_NODE_60.._region001	NODE_6010_length_18215_cov_26.3442	bacteriocin	4	prokaryote
c00008_NODE_8_.._region002	NODE_8_length_798788_cov_14.4178	arylpolyene, resorcinol	50	prokaryote				c00818_NODE_81.._region001	NODE_818_length_71079_cov_5.41094	NRPS	13	prokaryote
c00074_NODE_74.._region001	NODE_74_length_220335_cov_16.3603	resorcinol, arylpolyene	40	prokaryote				c13202_NODE_13.._region001	NODE_13202_length_9566_cov_2.31465	hserlactone	4	prokaryote
c19558_NODE_19.._region001	NODE_19558_length_6971_cov_5.13822	terpene	7	prokaryote				c00336_NODE_33.._region001	NODE_336_length_115129_cov_25.4259	terpene	7	prokaryote
c02363_NODE_23.._region001	NODE_2363_length_36407_cov_6.04689	T1PKS	17	prokaryote				c01197_NODE_11.._region001	NODE_1197_length_56148_cov_16.07	NRPS-like	8	prokaryote
c06331_NODE_63.._region001	NODE_6331_length_17447_cov_36.1628	terpene	10	prokaryote				c15125_NODE_15.._region001	NODE_15125_length_8532_cov_23.1689	resorcinol, arylpolyene	3	prokaryote
c06574_NODE_65.._region001	NODE_6574_length_16903_cov_4.99309	microviridin	14	prokaryote				c00033_NODE_33.._region002	NODE_33_length_345581_cov_37.118	bacteriocin	4	prokaryote
c27476_NODE_27.._region001	NODE_27476_length_5302_cov_8.54029	resorcinol	6	prokaryote				c06047_NODE_60.._region001	NODE_6047_length_18138_cov_5.0116	bacteriocin	4	prokaryote
c03522_NODE_35.._region001	NODE_3522_length_27385_cov_2.99395	bacteriocin	10	prokaryote				c00876_NODE_87.._region001	NODE_876_length_67717_cov_6.29605	betalactone	4	prokaryote
c17742_NODE_17.._region001	NODE_17742_length_7529_cov_2.99162	bacteriocin	12	prokaryote				c19718_NODE_19.._region001	NODE_19718_length_6925_cov_9.65196	T1PKS	3	prokaryote
c00360_NODE_36.._region001	NODE_360_length_111476_cov_28.914	lassopeptide	23	prokaryote				c00184_NODE_18.._region001	NODE_184_length_162019_cov_16.5599	NRPS, T1PKS	14	prokaryote
c11100_NODE_11.._region001	NODE_11100_length_11019_cov_4.28957	bacteriocin	11	prokaryote				c23375_NODE_23.._region001	NODE_23375_length_6030_cov_12.4776	terpene	2	prokaryote
c00780_NODE_78.._region001	NODE_780_length_73090_cov_35.7079	terpene	7	prokaryote				c10728_NODE_10.._region001	NODE_10728_length_11317_cov_29.6003	T1PKS	3	prokaryote
c05783_NODE_57.._region001	NODE_5783_length_18789_cov_7.23159	T3PKS	21	prokaryote				c00302_NODE_30.._region001	NODE_302_length_122049_cov_10.8824	hserlactone	4	prokaryote
c04476_NODE_44.._region001	NODE_4476_length_22806_cov_3.21765	terpene	15	prokaryote				c00612_NODE_61.._region001	NODE_612_length_83169_cov_19.068	NRPS, T1PKS	20	prokaryote
c10443_NODE_10.._region001	NODE_10443_length_11618_cov_2.77269	ectoine	9	prokaryote				c15533_NODE_15.._region001	NODE_15533_length_8358_cov_32.322	bacteriocin	4	prokaryote
c12314_NODE_12.._region001	NODE_12314_length_10124_cov_25.0785	TfuA-related	12	prokaryote				c29261_NODE_29.._region001	NODE_29261_length_5045_cov_2.81863	ectoine	3	prokaryote
c15733_NODE_15.._region001	NODE_15733_length_8268_cov_4.32883	NRPS	4	prokaryote				c00996_NODE_99.._region001	NODE_996_length_63047_cov_8.85949	terpene	4	prokaryote
c22197_NODE_22.._region001	NODE_22197_length_6295_cov_2.20412	arylpolyene	8	prokaryote				c15264_NODE_15.._region001	NODE_15264_length_8471_cov_2.6884	bacteriocin	2	prokaryote
c04660_NODE_46.._region001	NODE_4660_length_22108_cov_24.6675	phosphonate	18	prokaryote				c19040_NODE_19.._region001	NODE_19040_length_7127_cov_29.4647	NRPS	2	prokaryote
c01136_NODE_11.._region001	NODE_1136_length_58065_cov_5.04916	TfuA-related	16	prokaryote				c00033_NODE_33.._region001	NODE_33_length_345581_cov_37.118	betalactone	10	prokaryote
c08569_NODE_85.._region001	NODE_8569_length_13686_cov_18.6854	bacteriocin	10	prokaryote				c07124_NODE_71.._region001	NODE_7124_length_15891_cov_21.0838	terpene	7	prokaryote
c26488_NODE_26.._region001	NODE_26488_length_5462_cov_2.54302	hserlactone	6	prokaryote				c00849_NODE_84.._region001	NODE_849_length_69279_cov_5.03074	terpene	7	prokaryote
c00462_NODE_46.._region001	NODE_462_length_97193_cov_19.4705	arylpolyene	35	prokaryote				c13238_NODE_13.._region001	NODE_13238_length_9546_cov_3.296	bacteriocin	3	prokaryote
c00026_NODE_26.._region001	NODE_26_length_368960_cov_44.3304	resorcinol, arylpolyene	39	prokaryote				c27190_NODE_27.._region001	NODE_27190_length_5347_cov_1.72739	hserlactone	4	prokaryote
c04173_NODE_41.._region001	NODE_4173_length_24089_cov_3.37718	arylpolyene	26	prokaryote				c01774_NODE_17.._region001	NODE_1774_length_44371_cov_5.60031	hserlactone	4	prokaryote
c17895_NODE_17.._region001	NODE_17895_length_7478_cov_2.06326	bacteriocin	7	prokaryote				c01131_NODE_11.._region001	NODE_1131_length_58234_cov_4.85778	NRPS	9	prokaryote
c07469_NODE_74.._region001	NODE_7469_length_15286_cov_3.99545	NRPS	1	prokaryote				c02603_NODE_26.._region001	NODE_2603_length_33948_cov_8.53387	bacteriocin	3	prokaryote
c05847_NODE_58.._region001	NODE_5847_length_18642_cov_3.13945	bacteriocin	11	prokaryote				c01100_NODE_11.._region001	NODE_1100_length_59425_cov_16.2985	NRPS-like	7	prokaryote
c02117_NODE_21.._region001	NODE_2117_length_39523_cov_4.10283	NRPS	20	prokaryote				c14475_NODE_14.._region001	NODE_14475_length_8860_cov_5.36963	terpene	3	prokaryote
c00013_NODE_13.._region001	NODE_13_length_527832_cov_11.8896	T1PKS	30	prokaryote				c06348_NODE_63.._region001	NODE_6348_length_17418_cov_4.61801	siderophore	3	prokaryote
c01548_NODE_15.._region001	NODE_1548_length_48035_cov_6.60915	bacteriocin	8	prokaryote				c05652_NODE_56.._region001	NODE_5652_length_19139_cov_5.84967	NRPS-like	3	prokaryote
c04314_NODE_43.._region001	NODE_4314_length_23437_cov_3.26761	bacteriocin	12	prokaryote				c15295_NODE_15.._region001	NODE_15295_length_8460_cov_4.75243	terpene	2	prokaryote
c16846_NODE_16.._region001	NODE_16846_length_7856_cov_4.0643	terpene	11	prokaryote				c10610_NODE_10.._region001	NODE_10610_length_11424_cov_18.6124	T1PKS	3	prokaryote
c26789_NODE_26.._region001	NODE_26789_length_5412_cov_5.32923	arylpolyene	5	prokaryote				c01096_NODE_10.._region001	NODE_1096_length_59535_cov_34.2273	arylpolyene	11	prokaryote
c18912_NODE_18.._region001	NODE_18912_length_7161_cov_35.5368	terpene	8	prokaryote				c00554_NODE_55.._region001	NODE_554_length_88850_cov_6.32257	T1PKS	8	prokaryote
c00024_NODE_24.._region001	NODE_24_length_375535_cov_71.2604	NRPS	18	prokaryote				c27202_NODE_27.._region001	NODE_27202_length_5345_cov_3.53105	NRPS	3	prokaryote
c07263_NODE_72.._region001	NODE_7263_length_15632_cov_5.41806	arylpolyene	18	prokaryote				c00740_NODE_74.._region001	NODE_740_length_75222_cov_90.7536	butyrolactone	4	prokaryote
c13376_NODE_13.._region001	NODE_13376_length_9459_cov_3.39777	T3PKS	10	prokaryote				c02274_NODE_22.._region001	NODE_2274_length_37520_cov_34.5802	T1PKS, NRPS-like	7	prokaryote
c05106_NODE_51.._region001	NODE_5106_length_20623_cov_28.8801	siderophore	8	prokaryote				c08274_NODE_82.._region001	NODE_8274_length_14059_cov_55.8447	NRPS-like	5	prokaryote
c00011_NODE_11.._region001	NODE_11_length_585123_cov_37.3397	bacteriocin	10	prokaryote				c13504_NODE_13.._region001	NODE_13504_length_9381_cov_4.23882	arylpolyene	3	prokaryote	x
c15953_NODE_15.._region001	NODE_15953_length_8181_cov_4.29104	terpene	10	prokaryote				c03501_NODE_35.._region001	NODE_3501_length_27532_cov_17.2255	NAGGN	4	prokaryote
c00008_NODE_8_.._region001	NODE_8_length_798788_cov_14.4178	T3PKS	30	prokaryote				c02440_NODE_24.._region001	NODE_2440_length_35559_cov_6.73335	ectoine	3	prokaryote
c03727_NODE_37.._region001	NODE_3727_length_26275_cov_4.03212	bacteriocin	7	prokaryote				c00163_NODE_16.._region001	NODE_163_length_170205_cov_7.90056	NRPS-like	8	prokaryote
c09984_NODE_99.._region001	NODE_9984_length_12078_cov_8.51887	NRPS-like	8	prokaryote				c02981_NODE_29.._region001	NODE_2981_length_30942_cov_31.4957	betalactone	9	prokaryote
c02669_NODE_26.._region001	NODE_2669_length_33396_cov_9.79047	arylpolyene	28	prokaryote				c27928_NODE_27.._region001	NODE_27928_length_5233_cov_13.3233	terpene	1	prokaryote
c01373_NODE_13.._region001	NODE_1373_length_51446_cov_6.78043	T3PKS	19	prokaryote				c24226_NODE_24.._region001	NODE_24226_length_5856_cov_3.92198	terpene	3	prokaryote
c00563_NODE_56.._region001	NODE_563_length_87834_cov_32.2115	terpene	18	prokaryote				c00017_NODE_17.._region001	NODE_17_length_491058_cov_11.8836	NRPS	16	prokaryote
c01082_NODE_10.._region001	NODE_1082_length_59889_cov_7.81873	T3PKS	27	prokaryote				c00020_NODE_20.._region001	NODE_20_length_456430_cov_13.7182	hserlactone	8	prokaryote
c08859_NODE_88.._region001	NODE_8859_length_13335_cov_2.1858	T1PKS, NRPS	5	prokaryote				c17306_NODE_17.._region001	NODE_17306_length_7684_cov_6.14397	T1PKS	2	prokaryote
c18306_NODE_18.._region001	NODE_18306_length_7347_cov_46.7608	terpene	8	prokaryote				c00173_NODE_17.._region001	NODE_173_length_166398_cov_17.9511	hserlactone	5	prokaryote
c07974_NODE_79.._region001	NODE_7974_length_14486_cov_5.58479	microviridin	10	prokaryote				c01332_NODE_13.._region001	NODE_1332_length_52604_cov_7.49363	hserlactone	8	prokaryote
c17078_NODE_17.._region001	NODE_17078_length_7772_cov_2.28358	NRPS, T1PKS	1	prokaryote				c00099_NODE_99.._region001	NODE_99_length_198584_cov_18.2422	NRPS	18	prokaryote
c00536_NODE_53.._region001	NODE_536_length_90869_cov_7.12952	terpene	18	prokaryote				c01072_NODE_10.._region001	NODE_1072_length_60334_cov_7.49235	TfuA-related	6	prokaryote
c09680_NODE_96.._region001	NODE_9680_length_12401_cov_4.84813	bacteriocin	10	prokaryote				c21513_NODE_21.._region001	NODE_21513_length_6454_cov_3.78141	NRPS-like	3	prokaryote
c01886_NODE_18.._region001	NODE_1886_length_42577_cov_3.58963	resorcinol	21	prokaryote				c10732_NODE_10.._region001	NODE_10732_length_11314_cov_25.6778	resorcinol	2	prokaryote
c00582_NODE_58.._region001	NODE_582_length_85956_cov_15.4339	terpene	20	prokaryote				c01146_NODE_11.._region001	NODE_1146_length_57579_cov_16.3101	thiopeptide	10	prokaryote
c03122_NODE_31.._region001	NODE_3122_length_29882_cov_14.6623	arylpolyene	27	prokaryote				c08527_NODE_85.._region001	NODE_8527_length_13736_cov_21.0748	terpene	6	prokaryote
c03812_NODE_38.._region001	NODE_3812_length_25827_cov_5.85759	terpene	16	prokaryote				c06962_NODE_69.._region001	NODE_6962_length_16167_cov_3.40524	terpene	3	prokaryote
c01688_NODE_16.._region001	NODE_1688_length_45514_cov_6.35418	indole	21	prokaryote				c16025_NODE_16.._region001	NODE_16025_length_8158_cov_5.53107	NRPS-like	2	prokaryote
c06174_NODE_61.._region001	NODE_6174_length_17808_cov_5.2613	terpene	10	prokaryote				c06129_NODE_61.._region001	NODE_6129_length_17938_cov_10.5564	hserlactone	5	prokaryote
c23965_NODE_23.._region001	NODE_23965_length_5904_cov_3.60862	T1PKS	2	prokaryote				c26736_NODE_26.._region001	NODE_26736_length_5421_cov_3.25841	bacteriocin	2	prokaryote
c25870_NODE_25.._region001	NODE_25870_length_5566_cov_2.62622	T1PKS	4	prokaryote				c01836_NODE_18.._region001	NODE_1836_length_43358_cov_11.8033	betalactone	10	prokaryote
c11161_NODE_11.._region001	NODE_11161_length_10972_cov_5.90051	resorcinol	5	prokaryote				c00045_NODE_45.._region001	NODE_45_length_290141_cov_5.63137	arylpolyene	2	prokaryote
c26502_NODE_26.._region001	NODE_26502_length_5458_cov_2.88389	terpene	6	prokaryote				c10386_NODE_10.._region001	NODE_10386_length_11667_cov_36.6144	bacteriocin	3	prokaryote
c20030_NODE_20.._region001	NODE_20030_length_6840_cov_3.01907	lassopeptide	8	prokaryote				c25437_NODE_25.._region001	NODE_25437_length_5637_cov_44.1672	terpene	1	prokaryote
c19250_NODE_19.._region001	NODE_19250_length_7067_cov_5.40922	bacteriocin	6	prokaryote				c04554_NODE_45.._region001	NODE_4554_length_22525_cov_16.2068	NRPS-like	5	prokaryote
c05031_NODE_50.._region001	NODE_5031_length_20865_cov_3.78354	ectoine	7	prokaryote				c25605_NODE_25.._region001	NODE_25605_length_5609_cov_2.16344	NRPS, T1PKS	2	prokaryote
c12398_NODE_12.._region001	NODE_12398_length_10073_cov_1.80575	NRPS	8	prokaryote				c08880_NODE_88.._region001	NODE_8880_length_13308_cov_2.49549	arylpolyene	2	prokaryote
c21502_NODE_21.._region001	NODE_21502_length_6457_cov_39.2491	hserlactone	8	prokaryote				c04903_NODE_49.._region001	NODE_4903_length_21285_cov_11.7497	bacteriocin	2	prokaryote
c00828_NODE_82.._region001	NODE_828_length_70427_cov_12.0759	betalactone	29	prokaryote				c04351_NODE_43.._region001	NODE_4351_length_23322_cov_4.90412	NRPS-like	6	prokaryote
c01118_NODE_11.._region001	NODE_1118_length_58691_cov_25.6928	betalactone	29	prokaryote				c01407_NODE_14.._region001	NODE_1407_length_50672_cov_5.84778	arylpolyene	9	prokaryote
c00643_NODE_64.._region001	NODE_643_length_81094_cov_16.3075	terpene	7	prokaryote				c02270_NODE_22.._region001	NODE_2270_length_37592_cov_5.40021	betalactone	13	prokaryote
c07776_NODE_77.._region001	NODE_7776_length_14768_cov_3.34472	terpene	16	prokaryote				c03440_NODE_34.._region001	NODE_3440_length_27900_cov_6.95395	resorcinol	7	prokaryote
c00019_NODE_19.._region001	NODE_19_length_456732_cov_15.6128	arylpolyene	41	prokaryote				c07896_NODE_78.._region001	NODE_7896_length_14579_cov_4.44492	bacteriocin	3	prokaryote
c27393_NODE_27.._region001	NODE_27393_length_5314_cov_2.81029	terpene	4	prokaryote				c00320_NODE_32.._region001	NODE_320_length_117897_cov_15.0137	NRPS, T1PKS	7	prokaryote
c25393_NODE_25.._region001	NODE_25393_length_5644_cov_2.37665	NRPS	1	prokaryote				c16021_NODE_16.._region001	NODE_16021_length_8159_cov_2.05242	NRPS	2	prokaryote
c09024_NODE_90.._region001	NODE_9024_length_13124_cov_6.14311	terpene	12	prokaryote				c03528_NODE_35.._region001	NODE_3528_length_27358_cov_13.2632	betalactone	9	prokaryote
c04417_NODE_44.._region001	NODE_4417_length_23052_cov_23.7864	siderophore	10	prokaryote				c01560_NODE_15.._region001	NODE_1560_length_47812_cov_15	NRPS-like	10	prokaryote	x
c08082_NODE_80.._region001	NODE_8082_length_14340_cov_64.3532	terpene	9	prokaryote				c16681_NODE_16.._region001	NODE_16681_length_7917_cov_4.97099	arylpolyene	5	prokaryote
c02782_NODE_27.._region001	NODE_2782_length_32476_cov_4.50478	terpene	7	prokaryote				c01133_NODE_11.._region001	NODE_1133_length_58162_cov_37.8694	bacteriocin	2	prokaryote
c01204_NODE_12.._region001	NODE_1204_length_56030_cov_10.9966	lassopeptide	16	prokaryote				c25240_NODE_25.._region001	NODE_25240_length_5670_cov_1.89969	arylpolyene	1	prokaryote
c23154_NODE_23.._region001	NODE_23154_length_6080_cov_2.82496	resorcinol	7	prokaryote				c02358_NODE_23.._region001	NODE_2358_length_36445_cov_12.0751	arylpolyene	9	prokaryote
c06421_NODE_64.._region001	NODE_6421_length_17230_cov_4.82219	arylpolyene	24	prokaryote				c02670_NODE_26.._region001	NODE_2670_length_33393_cov_25.0961	T1PKS	4	prokaryote
c00005_NODE_5_.._region001	NODE_5_length_1060301_cov_41.7132	arylpolyene	48	prokaryote				c02035_NODE_20.._region001	NODE_2035_length_40487_cov_14.4552	arylpolyene, NRPS-like	18	prokaryote
c11676_NODE_11.._region001	NODE_11676_length_10584_cov_4.83858	T1PKS	4	prokaryote				c01905_NODE_19.._region001	NODE_1905_length_42295_cov_12.7001	bacteriocin	5	prokaryote
c01913_NODE_19.._region001	NODE_1913_length_42138_cov_6.66233	NRPS	32	prokaryote				c08511_NODE_85.._region001	NODE_8511_length_13760_cov_3.47678	TfuA-related	5	prokaryote
c00717_NODE_71.._region001	NODE_717_length_76150_cov_5.69701	terpene	18	prokaryote				c11775_NODE_11.._region001	NODE_11775_length_10504_cov_2.51585	NRPS-like	3	prokaryote	x
c10096_NODE_10.._region001	NODE_10096_length_11967_cov_23.3916	arylpolyene	10	prokaryote				c06882_NODE_68.._region001	NODE_6882_length_16316_cov_27.869	terpene	5	prokaryote
c09925_NODE_99.._region001	NODE_9925_length_12125_cov_19.2073	NRPS	6	prokaryote				c02039_NODE_20.._region001	NODE_2039_length_40408_cov_6.21164	terpene	5	prokaryote
c06138_NODE_61.._region001	NODE_6138_length_17915_cov_12.988	lassopeptide	12	prokaryote				c03072_NODE_30.._region001	NODE_3072_length_30297_cov_15.1996	hserlactone	7	prokaryote
c16874_NODE_16.._region001	NODE_16874_length_7845_cov_1.88741	hserlactone	8	prokaryote				c00267_NODE_26.._region001	NODE_267_length_129995_cov_18.589	bacteriocin	2	prokaryote
c02548_NODE_25.._region001	NODE_2548_length_34443_cov_6.64014	terpene	16	prokaryote				c28816_NODE_28.._region001	NODE_28816_length_5102_cov_2.45568	arylpolyene	3	prokaryote	x
c00309_NODE_30.._region001	NODE_309_length_121350_cov_11.5704	NRPS-like, T1PKS	34	prokaryote				c14236_NODE_14.._region001	NODE_14236_length_8984_cov_7.27402	terpene	5	prokaryote
c05145_NODE_51.._region001	NODE_5145_length_20513_cov_4.1811	terpene	16	prokaryote				c04598_NODE_45.._region001	NODE_4598_length_22354_cov_17.5242	ectoine	5	prokaryote
c14282_NODE_14.._region001	NODE_14282_length_8961_cov_3.8508	NRPS	8	prokaryote				c00411_NODE_41.._region001	NODE_411_length_103534_cov_83.4073	T3PKS	11	prokaryote
c00343_NODE_34.._region001	NODE_343_length_113782_cov_10.5257	NRPS	36	prokaryote				c00333_NODE_33.._region001	NODE_333_length_116021_cov_8.95515	hserlactone	6	prokaryote
c00180_NODE_18.._region001	NODE_180_length_163757_cov_19.8598	betalactone	31	prokaryote				c06015_NODE_60.._region001	NODE_6015_length_18209_cov_5.0782	terpene	8	prokaryote
c09121_NODE_91.._region001	NODE_9121_length_13008_cov_3.44507	NRPS, lanthipeptide	10	prokaryote				c04535_NODE_45.._region001	NODE_4535_length_22605_cov_5.94012	microviridin	7	prokaryote
c10577_NODE_10.._region001	NODE_10577_length_11462_cov_2.57018	siderophore	5	prokaryote				c00387_NODE_38.._region001	NODE_387_length_107441_cov_10.6659	betalactone	13	prokaryote
c17805_NODE_17.._region001	NODE_17805_length_7504_cov_2.58072	NRPS	5	prokaryote				c20514_NODE_20.._region001	NODE_20514_length_6705_cov_2.46534	NRPS	2	prokaryote
c21418_NODE_21.._region001	NODE_21418_length_6475_cov_2.90375	terpene	8	prokaryote				c10445_NODE_10.._region001	NODE_10445_length_11617_cov_2.20827	T3PKS	6	prokaryote
c27001_NODE_27.._region001	NODE_27001_length_5377_cov_11.5246	NRPS	1	prokaryote				c01934_NODE_19.._region001	NODE_1934_length_41842_cov_13.772	arylpolyene	8	prokaryote
c01041_NODE_10.._region001	NODE_1041_length_61253_cov_11.8494	betalactone	19	prokaryote				c08673_NODE_86.._region001	NODE_8673_length_13559_cov_8.03447	ectoine	6	prokaryote
c00016_NODE_16.._region001	NODE_16_length_502770_cov_48.4995	siderophore	10	prokaryote				c23902_NODE_23.._region001	NODE_23902_length_5915_cov_3.05304	terpene	4	prokaryote
c06164_NODE_61.._region001	NODE_6164_length_17843_cov_63.2397	resorcinol	16	prokaryote				c00111_NODE_11.._region001	NODE_111_length_193368_cov_21.5805	bacteriocin	4	prokaryote
c04652_NODE_46.._region001	NODE_4652_length_22140_cov_5.50625	arylpolyene	19	prokaryote				c12946_NODE_12.._region001	NODE_12946_length_9726_cov_3.25023	terpene	2	prokaryote
c03261_NODE_32.._region001	NODE_3261_length_29032_cov_6.62045	terpene	24	prokaryote				c01357_NODE_13.._region001	NODE_1357_length_52066_cov_16.9985	NRPS	10	prokaryote
c19869_NODE_19.._region001	NODE_19869_length_6884_cov_5.19506	acyl_amino_acids	7	prokaryote				c22689_NODE_22.._region001	NODE_22689_length_6190_cov_3.68217	siderophore	3	prokaryote
c10291_NODE_10.._region001	NODE_10291_length_11768_cov_4.92595	microviridin	10	prokaryote				c17000_NODE_17.._region001	NODE_17000_length_7801_cov_4.64217	NRPS	2	prokaryote
c05493_NODE_54.._region001	NODE_5493_length_19588_cov_3.86758	arylpolyene	20	prokaryote				c18603_NODE_18.._region001	NODE_18603_length_7251_cov_9.13827	arylpolyene	5	prokaryote
c00636_NODE_63.._region001	NODE_636_length_81549_cov_27.4182	bacteriocin	13	prokaryote				c08850_NODE_88.._region001	NODE_8850_length_13352_cov_3.80393	NRPS-like	4	prokaryote
c10369_NODE_10.._region001	NODE_10369_length_11685_cov_50.8612	ectoine	9	prokaryote				c18286_NODE_18.._region001	NODE_18286_length_7353_cov_3.39192	terpene	4	prokaryote
c11972_NODE_11.._region001	NODE_11972_length_10347_cov_7.09002	TfuA-related	12	prokaryote				c13831_NODE_13.._region001	NODE_13831_length_9204_cov_3.96827	terpene	3	prokaryote
c19441_NODE_19.._region001	NODE_19441_length_7008_cov_2.70847	bacteriocin	8	prokaryote				c00867_NODE_86.._region001	NODE_867_length_68124_cov_18.225	NRPS	8	prokaryote
c00283_NODE_28.._region001	NODE_283_length_127193_cov_10.104	bacteriocin	12	prokaryote				c03303_NODE_33.._region001	NODE_3303_length_28801_cov_7.20011	T1PKS	9	prokaryote
c00001_NODE_1_.._region001	NODE_1_length_2305453_cov_41.9869	bacteriocin	9	prokaryote				c08765_NODE_87.._region001	NODE_8765_length_13457_cov_18.195	NRPS	2	prokaryote
c00005_NODE_5_.._region002	NODE_5_length_1060301_cov_41.7132	resorcinol	26	prokaryote				c23508_NODE_23.._region001	NODE_23508_length_6002_cov_2.3006	hglE-KS	1	prokaryote
c14586_NODE_14.._region001	NODE_14586_length_8803_cov_2.09509	hserlactone	14	prokaryote				c01769_NODE_17.._region001	NODE_1769_length_44498_cov_16.7688	terpene	6	prokaryote
c14868_NODE_14.._region001	NODE_14868_length_8652_cov_3.70041	terpene	9	prokaryote				c00979_NODE_97.._region001	NODE_979_length_63623_cov_9.25778	NRPS	10	prokaryote
c00005_NODE_5_.._region003	NODE_5_length_1060301_cov_41.7132	bacteriocin	5	prokaryote				c27547_NODE_27.._region001	NODE_27547_length_5291_cov_3.60631	ectoine	1	prokaryote
c13524_NODE_13.._region001	NODE_13524_length_9375_cov_14.2157	terpene	9	prokaryote				c00712_NODE_71.._region001	NODE_712_length_76580_cov_6.06722	siderophore, hserlactone	11	prokaryote
c12273_NODE_12.._region001	NODE_12273_length_10149_cov_4.73249	T3PKS	9	prokaryote				c08379_NODE_83.._region001	NODE_8379_length_13922_cov_2.63719	arylpolyene	4	prokaryote
c16868_NODE_16.._region001	NODE_16868_length_7847_cov_2.85026	hserlactone	8	prokaryote				c19987_NODE_19.._region001	NODE_19987_length_6854_cov_5.83722	bacteriocin	2	prokaryote
c15943_NODE_15.._region001	NODE_15943_length_8183_cov_2.73895	NRPS	5	prokaryote				c01784_NODE_17.._region001	NODE_1784_length_44201_cov_24.5001	terpene	10	prokaryote
c00728_NODE_72.._region001	NODE_728_length_75760_cov_28.079	NRPS-like	18	prokaryote				c21210_NODE_21.._region001	NODE_21210_length_6527_cov_3.37562	bacteriocin	4	prokaryote
c04241_NODE_42.._region001	NODE_4241_length_23760_cov_8.91558	terpene	21	prokaryote				c00908_NODE_90.._region001	NODE_908_length_66531_cov_21.4069	terpene	7	prokaryote
c06010_NODE_60.._region001	NODE_6010_length_18215_cov_26.3442	bacteriocin	13	prokaryote				c01259_NODE_12.._region001	NODE_1259_length_54528_cov_45.9134	NAGGN	4	prokaryote
c00818_NODE_81.._region001	NODE_818_length_71079_cov_5.41094	NRPS	27	prokaryote				c05629_NODE_56.._region001	NODE_5629_length_19228_cov_29.9542	T1PKS, NRPS	5	prokaryote
c13827_NODE_13.._region001	NODE_13827_length_9206_cov_3.82696	hserlactone	8	prokaryote				c16102_NODE_16.._region001	NODE_16102_length_8131_cov_2.57259	terpene	4	prokaryote
c13202_NODE_13.._region001	NODE_13202_length_9566_cov_2.31465	hserlactone	10	prokaryote				c05827_NODE_58.._region001	NODE_5827_length_18693_cov_3.49434	NRPS	9	prokaryote
c00336_NODE_33.._region001	NODE_336_length_115129_cov_25.4259	terpene	19	prokaryote				c11525_NODE_11.._region001	NODE_11525_length_10690_cov_5.14844	NRPS	2	prokaryote
c22498_NODE_22.._region001	NODE_22498_length_6230_cov_6.738	arylpolyene	7	prokaryote				c14514_NODE_14.._region001	NODE_14514_length_8837_cov_5.81998	NRPS-like	3	prokaryote
c23081_NODE_23.._region001	NODE_23081_length_6097_cov_5.90637	arylpolyene	8	prokaryote				c11858_NODE_11.._region001	NODE_11858_length_10436_cov_4.10088	terpene	6	prokaryote
c01197_NODE_11.._region001	NODE_1197_length_56148_cov_16.07	NRPS-like	25	prokaryote				c00843_NODE_84.._region001	NODE_843_length_69538_cov_6.58087	bacteriocin	4	prokaryote
c00602_NODE_60.._region001	NODE_602_length_83748_cov_25.434	thiopeptide	18	prokaryote				c00393_NODE_39.._region001	NODE_393_length_106578_cov_25.7914	arylpolyene	19	prokaryote
c15125_NODE_15.._region001	NODE_15125_length_8532_cov_23.1689	arylpolyene, resorcinol	10	prokaryote				c01901_NODE_19.._region001	NODE_1901_length_42333_cov_4.27709	terpene	2	prokaryote
c00033_NODE_33.._region002	NODE_33_length_345581_cov_37.118	bacteriocin	13	prokaryote				c13902_NODE_13.._region001	NODE_13902_length_9162_cov_3.81107	NRPS	2	prokaryote
c03711_NODE_37.._region001	NODE_3711_length_26353_cov_5.94532	terpene	17	prokaryote				c16817_NODE_16.._region001	NODE_16817_length_7868_cov_3.59786	bacteriocin	2	prokaryote
c03539_NODE_35.._region001	NODE_3539_length_27287_cov_69.2354	hserlactone	15	prokaryote				c00010_NODE_10.._region001	NODE_10_length_603503_cov_38.3968	NAGGN	3	prokaryote
c06047_NODE_60.._region001	NODE_6047_length_18138_cov_5.0116	bacteriocin	10	prokaryote				c05867_NODE_58.._region001	NODE_5867_length_18606_cov_11.2371	terpene	7	prokaryote
c00876_NODE_87.._region001	NODE_876_length_67717_cov_6.29605	betalactone	21	prokaryote				c01699_NODE_16.._region001	NODE_1699_length_45412_cov_17.87	T3PKS	7	prokaryote
c19718_NODE_19.._region001	NODE_19718_length_6925_cov_9.65196	T1PKS	4	prokaryote				c06903_NODE_69.._region001	NODE_6903_length_16283_cov_5.04067	NRPS	6	prokaryote
c00184_NODE_18.._region001	NODE_184_length_162019_cov_16.5599	NRPS, T1PKS	35	prokaryote				c00181_NODE_18.._region001	NODE_181_length_163035_cov_10.8443	NRPS	20	prokaryote
c23375_NODE_23.._region001	NODE_23375_length_6030_cov_12.4776	terpene	7	prokaryote				c01534_NODE_15.._region001	NODE_1534_length_48355_cov_86.376	arylpolyene	13	prokaryote	x
c10728_NODE_10.._region001	NODE_10728_length_11317_cov_29.6003	NRPS, T1PKS	4	prokaryote				c00206_NODE_20.._region001	NODE_206_length_152473_cov_18.9991	arylpolyene	13	prokaryote
c00302_NODE_30.._region001	NODE_302_length_122049_cov_10.8824	hserlactone, NRPS	15	prokaryote				c01159_NODE_11.._region001	NODE_1159_length_57188_cov_11.3814	siderophore	3	prokaryote
c16632_NODE_16.._region001	NODE_16632_length_7941_cov_2.59649	bacteriocin	9	prokaryote				c00962_NODE_96.._region001	NODE_962_length_64255_cov_27.216	hserlactone	7	prokaryote
c01434_NODE_14.._region001	NODE_1434_length_50067_cov_21.1608	indole	24	prokaryote				c05899_NODE_58.._region001	NODE_5899_length_18508_cov_24.6506	TfuA-related	8	prokaryote
c14925_NODE_14.._region001	NODE_14925_length_8627_cov_2.93	terpene	6	prokaryote				c09788_NODE_97.._region001	NODE_9788_length_12266_cov_13.7646	NRPS-like, T1PKS	4	prokaryote
c11542_NODE_11.._region001	NODE_11542_length_10679_cov_8.14016	lanthipeptide	12	prokaryote				c01205_NODE_12.._region001	NODE_1205_length_56025_cov_9.78217	bacteriocin	4	prokaryote
c09688_NODE_96.._region001	NODE_9688_length_12390_cov_20.7254	acyl_amino_acids	12	prokaryote				c10481_NODE_10.._region001	NODE_10481_length_11569_cov_7.55655	NRPS	2	prokaryote
c00213_NODE_21.._region001	NODE_213_length_149116_cov_67.5427	T3PKS	31	prokaryote				c14004_NODE_14.._region001	NODE_14004_length_9113_cov_3.42054	NRPS-like	4	prokaryote
c16925_NODE_16.._region001	NODE_16925_length_7826_cov_2.62047	hserlactone	9	prokaryote				c01619_NODE_16.._region001	NODE_1619_length_46672_cov_86.5443	arylpolyene	13	prokaryote	x
c05281_NODE_52.._region001	NODE_5281_length_20184_cov_3.39223	arylpolyene	23	prokaryote				c00010_NODE_10.._region002	NODE_10_length_603503_cov_38.3968	NRPS	16	prokaryote
c00612_NODE_61.._region001	NODE_612_length_83169_cov_19.068	NRPS, T1PKS	43	prokaryote				c00075_NODE_75.._region001	NODE_75_length_219939_cov_12.0346	NRPS	8	prokaryote
c15533_NODE_15.._region001	NODE_15533_length_8358_cov_32.322	bacteriocin	12	prokaryote				c01119_NODE_11.._region001	NODE_1119_length_58562_cov_10.8172	terpene	10	prokaryote
c29261_NODE_29.._region001	NODE_29261_length_5045_cov_2.81863	ectoine	7	prokaryote				c16305_NODE_16.._region001	NODE_16305_length_8058_cov_4.38268	bacteriocin	4	prokaryote
c00996_NODE_99.._region001	NODE_996_length_63047_cov_8.85949	terpene	19	prokaryote				c03054_NODE_30.._region001	NODE_3054_length_30423_cov_3.81436	T3PKS	7	prokaryote
c15264_NODE_15.._region001	NODE_15264_length_8471_cov_2.6884	bacteriocin	9	prokaryote				c15452_NODE_15.._region001	NODE_15452_length_8396_cov_3.69283	arylpolyene	4	prokaryote
c19040_NODE_19.._region001	NODE_19040_length_7127_cov_29.4647	NRPS	4	prokaryote				c00972_NODE_97.._region001	NODE_972_length_64002_cov_15.7698	terpene	6	prokaryote
c05429_NODE_54.._region001	NODE_5429_length_19761_cov_3.39656	bacteriocin	8	prokaryote				c01627_NODE_16.._region001	NODE_1627_length_46483_cov_11.8543	betalactone	8	prokaryote
c16497_NODE_16.._region001	NODE_16497_length_7987_cov_5.83397	NRPS, T1PKS	3	prokaryote				c15897_NODE_15.._region001	NODE_15897_length_8204_cov_3.14671	ectoine, arylpolyene, NRPS-like	2	prokaryote
c07186_NODE_71.._region001	NODE_7186_length_15782_cov_2.87129	terpene	14	prokaryote
c02464_NODE_24.._region001	NODE_2464_length_35326_cov_58.4477	siderophore	5	prokaryote
c02795_NODE_27.._region001	NODE_2795_length_32365_cov_11.4736	T1PKS	21	prokaryote
c00033_NODE_33.._region001	NODE_33_length_345581_cov_37.118	betalactone	23	prokaryote
c07124_NODE_71.._region001	NODE_7124_length_15891_cov_21.0838	terpene	16	prokaryote
c04963_NODE_49.._region001	NODE_4963_length_21058_cov_7.37667	lanthipeptide	13	prokaryote
c00849_NODE_84.._region001	NODE_849_length_69279_cov_5.03074	terpene	22	prokaryote
c26068_NODE_26.._region001	NODE_26068_length_5534_cov_32.5807	bacteriocin	6	prokaryote
c01262_NODE_12.._region001	NODE_1262_length_54351_cov_5.48073	resorcinol	30	prokaryote
c13238_NODE_13.._region001	NODE_13238_length_9546_cov_3.296	bacteriocin	11	prokaryote
c11238_NODE_11.._region001	NODE_11238_length_10918_cov_6.06163	arylpolyene	13	prokaryote
c27190_NODE_27.._region001	NODE_27190_length_5347_cov_1.72739	hserlactone	5	prokaryote
c01774_NODE_17.._region001	NODE_1774_length_44371_cov_5.60031	hserlactone	18	prokaryote
c01131_NODE_11.._region001	NODE_1131_length_58234_cov_4.85778	NRPS	22	prokaryote
c02603_NODE_26.._region001	NODE_2603_length_33948_cov_8.53387	bacteriocin	12	prokaryote
c20972_NODE_20.._region001	NODE_20972_length_6589_cov_2.73615	NRPS	2	prokaryote
c04981_NODE_49.._region001	NODE_4981_length_21009_cov_4.43128	arylpolyene	18	prokaryote
c20524_NODE_20.._region001	NODE_20524_length_6704_cov_82.5884	NRPS	2	prokaryote
c16560_NODE_16.._region001	NODE_16560_length_7964_cov_2.90366	hserlactone	11	prokaryote
c01100_NODE_11.._region001	NODE_1100_length_59425_cov_16.2985	NRPS-like	23	prokaryote
c00085_NODE_85.._region001	NODE_85_length_210603_cov_39.548	terpene	16	prokaryote
c14475_NODE_14.._region001	NODE_14475_length_8860_cov_5.36963	terpene	10	prokaryote
c06348_NODE_63.._region001	NODE_6348_length_17418_cov_4.61801	siderophore	12	prokaryote
c12237_NODE_12.._region001	NODE_12237_length_10171_cov_5.35932	terpene	12	prokaryote
c05652_NODE_56.._region001	NODE_5652_length_19139_cov_5.84967	NRPS-like, T1PKS	11	prokaryote
c15295_NODE_15.._region001	NODE_15295_length_8460_cov_4.75243	terpene	8	prokaryote
c15322_NODE_15.._region001	NODE_15322_length_8449_cov_40.1974	resorcinol	8	prokaryote
c10610_NODE_10.._region001	NODE_10610_length_11424_cov_18.6124	T1PKS	6	prokaryote
c01096_NODE_10.._region001	NODE_1096_length_59535_cov_34.2273	arylpolyene	32	prokaryote
c12353_NODE_12.._region001	NODE_12353_length_10102_cov_7.39739	lassopeptide	13	prokaryote
c00368_NODE_36.._region001	NODE_368_length_110369_cov_4.02764	betalactone	25	prokaryote
c01904_NODE_19.._region001	NODE_1904_length_42309_cov_21.5453	terpene	12	prokaryote
c15976_NODE_15.._region001	NODE_15976_length_8173_cov_4.17313	T3PKS	10	prokaryote
c00554_NODE_55.._region001	NODE_554_length_88850_cov_6.32257	T1PKS	20	prokaryote
c27202_NODE_27.._region001	NODE_27202_length_5345_cov_3.53105	NRPS	3	prokaryote
c12511_NODE_12.._region001	NODE_12511_length_10006_cov_7.05831	bacteriocin	6	prokaryote
c27555_NODE_27.._region001	NODE_27555_length_5289_cov_1.52499	NRPS	2	prokaryote
c00740_NODE_74.._region001	NODE_740_length_75222_cov_90.7536	butyrolactone	12	prokaryote
c15280_NODE_15.._region001	NODE_15280_length_8464_cov_2.47379	lanthipeptide	7	prokaryote
c06175_NODE_61.._region001	NODE_6175_length_17803_cov_3.64879	siderophore	9	prokaryote
c00825_NODE_82.._region001	NODE_825_length_70657_cov_19.2111	bacteriocin	12	prokaryote
c02274_NODE_22.._region001	NODE_2274_length_37520_cov_34.5802	NRPS-like, T1PKS	18	prokaryote
c04994_NODE_49.._region001	NODE_4994_length_20981_cov_5.08689	NRPS	26	prokaryote
c08274_NODE_82.._region001	NODE_8274_length_14059_cov_55.8447	arylpolyene	17	prokaryote
c18635_NODE_18.._region001	NODE_18635_length_7240_cov_2.84521	terpene	6	prokaryote
c00439_NODE_43.._region001	NODE_439_length_99154_cov_12.8198	hserlactone	18	prokaryote
c19212_NODE_19.._region001	NODE_19212_length_7077_cov_2.29381	lanthipeptide	8	prokaryote
c28126_NODE_28.._region001	NODE_28126_length_5201_cov_3.73216	NRPS	2	prokaryote
c00129_NODE_12.._region001	NODE_129_length_184318_cov_6.66475	terpene	20	prokaryote
c03501_NODE_35.._region001	NODE_3501_length_27532_cov_17.2255	NAGGN	11	prokaryote
c02440_NODE_24.._region001	NODE_2440_length_35559_cov_6.73335	ectoine	8	prokaryote
c00163_NODE_16.._region001	NODE_163_length_170205_cov_7.90056	NRPS-like	35	prokaryote
c02981_NODE_29.._region001	NODE_2981_length_30942_cov_31.4957	betalactone	27	prokaryote
c03444_NODE_34.._region001	NODE_3444_length_27880_cov_9.652	terpene	13	prokaryote
c27928_NODE_27.._region001	NODE_27928_length_5233_cov_13.3233	terpene	7	prokaryote
c24226_NODE_24.._region001	NODE_24226_length_5856_cov_3.92198	terpene	6	prokaryote
c06770_NODE_67.._region001	NODE_6770_length_16495_cov_2.82661	bacteriocin	9	prokaryote
c00192_NODE_19.._region001	NODE_192_length_158256_cov_5.72237	T3PKS	37	prokaryote
c00017_NODE_17.._region001	NODE_17_length_491058_cov_11.8836	NRPS	37	prokaryote
c12879_NODE_12.._region001	NODE_12879_length_9779_cov_1.90613	NRPS, T1PKS	2	prokaryote
c02659_NODE_26.._region001	NODE_2659_length_33444_cov_4.44893	arylpolyene	32	prokaryote
c13597_NODE_13.._region001	NODE_13597_length_9339_cov_1.67542	hserlactone	11	prokaryote
c24788_NODE_24.._region001	NODE_24788_length_5748_cov_4.73919	NRPS	3	prokaryote
c00020_NODE_20.._region001	NODE_20_length_456430_cov_13.7182	hserlactone	28	prokaryote
c18675_NODE_18.._region001	NODE_18675_length_7230_cov_1.98001	transAT-PKS-like	7	prokaryote
c17306_NODE_17.._region001	NODE_17306_length_7684_cov_6.14397	NRPS-like, T1PKS	6	prokaryote
c05733_NODE_57.._region001	NODE_5733_length_18919_cov_3.65916	NRPS	8	prokaryote
c00173_NODE_17.._region001	NODE_173_length_166398_cov_17.9511	hserlactone	21	prokaryote
c00705_NODE_70.._region001	NODE_705_length_76783_cov_16.3087	bacteriocin	12	prokaryote
c01332_NODE_13.._region001	NODE_1332_length_52604_cov_7.49363	hserlactone	18	prokaryote
c00099_NODE_99.._region001	NODE_99_length_198584_cov_18.2422	NRPS	35	prokaryote
c01072_NODE_10.._region001	NODE_1072_length_60334_cov_7.49235	TfuA-related	21	prokaryote
c11065_NODE_11.._region001	NODE_11065_length_11045_cov_6.48342	terpene	9	prokaryote
c21513_NODE_21.._region001	NODE_21513_length_6454_cov_3.78141	NRPS	6	prokaryote
c01609_NODE_16.._region001	NODE_1609_length_46860_cov_8.07776	TfuA-related	14	prokaryote
c03417_NODE_34.._region001	NODE_3417_length_28080_cov_11.5326	bacteriocin	11	prokaryote
c10732_NODE_10.._region001	NODE_10732_length_11314_cov_25.6778	resorcinol	9	prokaryote
c26145_NODE_26.._region001	NODE_26145_length_5520_cov_2.29205	acyl_amino_acids	6	prokaryote
c03905_NODE_39.._region001	NODE_3905_length_25299_cov_8.63658	arylpolyene	24	prokaryote
c01146_NODE_11.._region001	NODE_1146_length_57579_cov_16.3101	thiopeptide	18	prokaryote
c13656_NODE_13.._region001	NODE_13656_length_9299_cov_3.68044	acyl_amino_acids	11	prokaryote
c08527_NODE_85.._region001	NODE_8527_length_13736_cov_21.0748	terpene	13	prokaryote
c04306_NODE_43.._region001	NODE_4306_length_23475_cov_4.55217	terpene	18	prokaryote
c27477_NODE_27.._region001	NODE_27477_length_5302_cov_7.57082	NRPS	1	prokaryote
c03871_NODE_38.._region001	NODE_3871_length_25530_cov_4.10707	hglE-KS, T1PKS	13	prokaryote
c06962_NODE_69.._region001	NODE_6962_length_16167_cov_3.40524	terpene	11	prokaryote
c00390_NODE_39.._region001	NODE_390_length_106913_cov_5.91997	arylpolyene	38	prokaryote
c16025_NODE_16.._region001	NODE_16025_length_8158_cov_5.53107	NRPS-like	6	prokaryote
c03934_NODE_39.._region001	NODE_3934_length_25199_cov_5.30608	bacteriocin	14	prokaryote
c02145_NODE_21.._region001	NODE_2145_length_39216_cov_4.84896	arylpolyene	32	prokaryote
c17025_NODE_17.._region001	NODE_17025_length_7795_cov_42.2727	terpene	10	prokaryote
c18626_NODE_18.._region001	NODE_18626_length_7242_cov_2.18187	arylpolyene	8	prokaryote
c00072_NODE_72.._region001	NODE_72_length_221965_cov_12.0425	betalactone	22	prokaryote
c06129_NODE_61.._region001	NODE_6129_length_17938_cov_10.5564	hserlactone	15	prokaryote
c00324_NODE_32.._region001	NODE_324_length_117274_cov_11.2123	terpene	18	prokaryote
c26736_NODE_26.._region001	NODE_26736_length_5421_cov_3.25841	bacteriocin	7	prokaryote
c01836_NODE_18.._region001	NODE_1836_length_43358_cov_11.8033	betalactone	21	prokaryote
c24105_NODE_24.._region001	NODE_24105_length_5878_cov_2.83916	terpene	6	prokaryote
c00045_NODE_45.._region001	NODE_45_length_290141_cov_5.63137	arylpolyene, resorcinol	64	prokaryote
c17054_NODE_17.._region001	NODE_17054_length_7782_cov_6.43828	arylpolyene	10	prokaryote
c01743_NODE_17.._region001	NODE_1743_length_44836_cov_6.16547	T3PKS	40	prokaryote
c10386_NODE_10.._region001	NODE_10386_length_11667_cov_36.6144	bacteriocin	12	prokaryote
c07852_NODE_78.._region001	NODE_7852_length_14659_cov_172.878	NRPS	2	prokaryote
c00018_NODE_18.._region001	NODE_18_length_481457_cov_36.7063	NRPS, T1PKS	37	prokaryote
c25437_NODE_25.._region001	NODE_25437_length_5637_cov_44.1672	terpene	6	prokaryote
c03159_NODE_31.._region001	NODE_3159_length_29641_cov_20.1082	terpene	17	prokaryote
c04554_NODE_45.._region001	NODE_4554_length_22525_cov_16.2068	NRPS-like	21	prokaryote
c26222_NODE_26.._region001	NODE_26222_length_5506_cov_2.39636	resorcinol	5	prokaryote
c25605_NODE_25.._region001	NODE_25605_length_5609_cov_2.16344	NRPS, T1PKS	2	prokaryote
c23710_NODE_23.._region001	NODE_23710_length_5957_cov_2.72624	NRPS-like	4	prokaryote
c06385_NODE_63.._region001	NODE_6385_length_17306_cov_23.884	hserlactone	14	prokaryote
c21912_NODE_21.._region001	NODE_21912_length_6358_cov_2.5394	TfuA-related	7	prokaryote
c00569_NODE_56.._region001	NODE_569_length_86909_cov_19.293	lassopeptide	20	prokaryote
c02853_NODE_28.._region001	NODE_2853_length_31988_cov_20.0162	NRPS-like	21	prokaryote
c01436_NODE_14.._region001	NODE_1436_length_50011_cov_4.86414	terpene	18	prokaryote
c21378_NODE_21.._region001	NODE_21378_length_6484_cov_60.7091	ectoine	7	prokaryote
c08880_NODE_88.._region001	NODE_8880_length_13308_cov_2.49549	arylpolyene	12	prokaryote
c07993_NODE_79.._region001	NODE_7993_length_14458_cov_9.26739	NRPS	8	prokaryote
c01182_NODE_11.._region001	NODE_1182_length_56669_cov_84.854	lassopeptide	15	prokaryote
c01682_NODE_16.._region001	NODE_1682_length_45625_cov_3.33232	NRPS, bacteriocin	30	prokaryote
c04676_NODE_46.._region001	NODE_4676_length_22060_cov_8.66247	lanthipeptide	15	prokaryote
c28922_NODE_28.._region001	NODE_28922_length_5090_cov_13.9718	NRPS-like	2	prokaryote
c04903_NODE_49.._region001	NODE_4903_length_21285_cov_11.7497	bacteriocin	6	prokaryote
c00004_NODE_4_.._region002	NODE_4_length_1310084_cov_79.341	terpene	22	prokaryote
c04351_NODE_43.._region001	NODE_4351_length_23322_cov_4.90412	NRPS	19	prokaryote
c01407_NODE_14.._region001	NODE_1407_length_50672_cov_5.84778	arylpolyene	32	prokaryote
c00032_NODE_32.._region001	NODE_32_length_349260_cov_71.6957	T1PKS, NRPS	21	prokaryote
c02270_NODE_22.._region001	NODE_2270_length_37592_cov_5.40021	betalactone	28	prokaryote
c00178_NODE_17.._region001	NODE_178_length_164764_cov_11.5472	NRPS-like	27	prokaryote
c00422_NODE_42.._region001	NODE_422_length_101457_cov_12.4028	NRPS	24	prokaryote
c01054_NODE_10.._region001	NODE_1054_length_60893_cov_20.6688	betalactone	17	prokaryote
c22783_NODE_22.._region001	NODE_22783_length_6167_cov_3.41076	hserlactone	9	prokaryote
c03440_NODE_34.._region001	NODE_3440_length_27900_cov_6.95395	resorcinol, arylpolyene	23	prokaryote
c07896_NODE_78.._region001	NODE_7896_length_14579_cov_4.44492	bacteriocin	16	prokaryote
c03299_NODE_32.._region001	NODE_3299_length_28833_cov_5.22149	T3PKS	24	prokaryote
c03156_NODE_31.._region001	NODE_3156_length_29657_cov_3.89357	terpene	13	prokaryote
c16765_NODE_16.._region001	NODE_16765_length_7888_cov_3.61564	NRPS	1	prokaryote
c12127_NODE_12.._region001	NODE_12127_length_10239_cov_3.56932	siderophore	5	prokaryote
c00598_NODE_59.._region001	NODE_598_length_84260_cov_6.16341	cyanobactin	22	prokaryote
c01915_NODE_19.._region001	NODE_1915_length_42105_cov_38.8094	arylpolyene, ladderane	30	prokaryote
c00721_NODE_72.._region001	NODE_721_length_75975_cov_6.58777	T3PKS	38	prokaryote
c04576_NODE_45.._region001	NODE_4576_length_22441_cov_11.5735	terpene	14	prokaryote
c00320_NODE_32.._region001	NODE_320_length_117897_cov_15.0137	NRPS, T1PKS	26	prokaryote
c24170_NODE_24.._region001	NODE_24170_length_5866_cov_2.86583	ectoine	8	prokaryote
c16021_NODE_16.._region001	NODE_16021_length_8159_cov_2.05242	NRPS	3	prokaryote
c03528_NODE_35.._region001	NODE_3528_length_27358_cov_13.2632	betalactone	23	prokaryote
c28617_NODE_28.._region001	NODE_28617_length_5130_cov_31.7689	terpene	5	prokaryote
c07081_NODE_70.._region001	NODE_7081_length_15981_cov_12.8235	terpene	10	prokaryote
c10297_NODE_10.._region001	NODE_10297_length_11763_cov_3.93838	lanthipeptide	7	prokaryote
c01414_NODE_14.._region001	NODE_1414_length_50499_cov_12.35	NRPS	42	prokaryote
c00458_NODE_45.._region001	NODE_458_length_97550_cov_11.6887	hserlactone	16	prokaryote
c02384_NODE_23.._region001	NODE_2384_length_36170_cov_18.7853	lassopeptide	14	prokaryote
c05650_NODE_56.._region001	NODE_5650_length_19148_cov_8.89527	hserlactone	20	prokaryote
c00148_NODE_14.._region001	NODE_148_length_178238_cov_13.6757	NAGGN	10	prokaryote
c15905_NODE_15.._region001	NODE_15905_length_8202_cov_2.57226	siderophore	6	prokaryote
c00004_NODE_4_.._region001	NODE_4_length_1310084_cov_79.341	arylpolyene, resorcinol	53	prokaryote
c00945_NODE_94.._region001	NODE_945_length_65178_cov_12.8274	hserlactone	21	prokaryote
c08552_NODE_85.._region001	NODE_8552_length_13704_cov_2.88282	lassopeptide	15	prokaryote
c00057_NODE_57.._region001	NODE_57_length_251936_cov_13.1894	bacteriocin	11	prokaryote
c19407_NODE_19.._region001	NODE_19407_length_7018_cov_2.96996	NRPS	1	prokaryote
c16204_NODE_16.._region001	NODE_16204_length_8098_cov_2.86601	bacteriocin	12	prokaryote
c16681_NODE_16.._region001	NODE_16681_length_7917_cov_4.97099	arylpolyene	10	prokaryote
c01133_NODE_11.._region001	NODE_1133_length_58162_cov_37.8694	bacteriocin	12	prokaryote
c25240_NODE_25.._region001	NODE_25240_length_5670_cov_1.89969	arylpolyene	9	prokaryote
c16495_NODE_16.._region001	NODE_16495_length_7988_cov_8.9439	hserlactone	10	prokaryote
c02358_NODE_23.._region001	NODE_2358_length_36445_cov_12.0751	arylpolyene	35	prokaryote
c01707_NODE_17.._region001	NODE_1707_length_45356_cov_16.2326	NRPS	16	prokaryote
c00060_NODE_60.._region001	NODE_60_length_241986_cov_13.8915	bacteriocin	11	prokaryote
c02670_NODE_26.._region001	NODE_2670_length_33393_cov_25.0961	T1PKS	10	prokaryote
c20628_NODE_20.._region001	NODE_20628_length_6679_cov_4.38416	phenazine	8	prokaryote
c02035_NODE_20.._region001	NODE_2035_length_40487_cov_14.4552	arylpolyene	43	prokaryote
c01905_NODE_19.._region001	NODE_1905_length_42295_cov_12.7001	bacteriocin	12	prokaryote
c02937_NODE_29.._region001	NODE_2937_length_31226_cov_5.72465	bacteriocin	6	prokaryote
c00555_NODE_55.._region001	NODE_555_length_88459_cov_42.2973	lanthipeptide	18	prokaryote
c15080_NODE_15.._region001	NODE_15080_length_8549_cov_4.98919	terpene	10	prokaryote
c08511_NODE_85.._region001	NODE_8511_length_13760_cov_3.47678	TfuA-related	11	prokaryote
c06882_NODE_68.._region001	NODE_6882_length_16316_cov_27.869	terpene	17	prokaryote
c02039_NODE_20.._region001	NODE_2039_length_40408_cov_6.21164	terpene	19	prokaryote
c01329_NODE_13.._region001	NODE_1329_length_52636_cov_5.79489	NAGGN	12	prokaryote
c03072_NODE_30.._region001	NODE_3072_length_30297_cov_15.1996	hserlactone	18	prokaryote
c00267_NODE_26.._region001	NODE_267_length_129995_cov_18.589	bacteriocin	9	prokaryote
c00903_NODE_90.._region001	NODE_903_length_66665_cov_5.98515	bacteriocin	11	prokaryote
c14236_NODE_14.._region001	NODE_14236_length_8984_cov_7.27402	terpene	10	prokaryote
c21272_NODE_21.._region001	NODE_21272_length_6512_cov_3.55301	NRPS	4	prokaryote
c04598_NODE_45.._region001	NODE_4598_length_22354_cov_17.5242	ectoine	10	prokaryote
c00411_NODE_41.._region001	NODE_411_length_103534_cov_83.4073	T3PKS	34	prokaryote
c02832_NODE_28.._region001	NODE_2832_length_32115_cov_15.6862	T3PKS	30	prokaryote
c17880_NODE_17.._region001	NODE_17880_length_7485_cov_7.00965	bacteriocin	9	prokaryote
c00333_NODE_33.._region001	NODE_333_length_116021_cov_8.95515	hserlactone	24	prokaryote
c06015_NODE_60.._region001	NODE_6015_length_18209_cov_5.0782	terpene	20	prokaryote
c02602_NODE_26.._region001	NODE_2602_length_33953_cov_5.15009	resorcinol, arylpolyene	22	prokaryote
c04535_NODE_45.._region001	NODE_4535_length_22605_cov_5.94012	microviridin	20	prokaryote
c00387_NODE_38.._region001	NODE_387_length_107441_cov_10.6659	betalactone	25	prokaryote
c20514_NODE_20.._region001	NODE_20514_length_6705_cov_2.46534	NRPS	2	prokaryote
c10445_NODE_10.._region001	NODE_10445_length_11617_cov_2.20827	T3PKS	12	prokaryote
c03255_NODE_32.._region001	NODE_3255_length_29044_cov_7.35502	hserlactone	11	prokaryote
c01934_NODE_19.._region001	NODE_1934_length_41842_cov_13.772	arylpolyene	32	prokaryote
c08673_NODE_86.._region001	NODE_8673_length_13559_cov_8.03447	ectoine	10	prokaryote
c23902_NODE_23.._region001	NODE_23902_length_5915_cov_3.05304	terpene	6	prokaryote
c00111_NODE_11.._region001	NODE_111_length_193368_cov_21.5805	bacteriocin	9	prokaryote
c02365_NODE_23.._region001	NODE_2365_length_36386_cov_6.10557	resorcinol	18	prokaryote
c12946_NODE_12.._region001	NODE_12946_length_9726_cov_3.25023	terpene	6	prokaryote
c01357_NODE_13.._region001	NODE_1357_length_52066_cov_16.9985	NRPS	32	prokaryote
c19907_NODE_19.._region001	NODE_19907_length_6875_cov_3.03245	NRPS-like	4	prokaryote
c22689_NODE_22.._region001	NODE_22689_length_6190_cov_3.68217	siderophore	6	prokaryote
c17000_NODE_17.._region001	NODE_17000_length_7801_cov_4.64217	NRPS	3	prokaryote
c18603_NODE_18.._region001	NODE_18603_length_7251_cov_9.13827	arylpolyene	9	prokaryote
c08850_NODE_88.._region001	NODE_8850_length_13352_cov_3.80393	NRPS	12	prokaryote
c18458_NODE_18.._region001	NODE_18458_length_7297_cov_6.41046	phenazine	8	prokaryote
c00356_NODE_35.._region001	NODE_356_length_111886_cov_18.0417	siderophore	11	prokaryote
c19041_NODE_19.._region001	NODE_19041_length_7126_cov_2.41777	betalactone	7	prokaryote
c18286_NODE_18.._region001	NODE_18286_length_7353_cov_3.39192	terpene	10	prokaryote
c12370_NODE_12.._region001	NODE_12370_length_10088_cov_4.5643	acyl_amino_acids	6	prokaryote
c03783_NODE_37.._region001	NODE_3783_length_25963_cov_16.2431	thiopeptide	19	prokaryote
c13831_NODE_13.._region001	NODE_13831_length_9204_cov_3.96827	terpene	11	prokaryote
c27120_NODE_27.._region001	NODE_27120_length_5359_cov_3.19075	arylpolyene	8	prokaryote
c04584_NODE_45.._region001	NODE_4584_length_22407_cov_30.5738	hserlactone	11	prokaryote
c09189_NODE_91.._region001	NODE_9189_length_12917_cov_7.49195	lanthipeptide	12	prokaryote
c22035_NODE_22.._region001	NODE_22035_length_6329_cov_10.5079	resorcinol	6	prokaryote
c05280_NODE_52.._region001	NODE_5280_length_20184_cov_7.42798	betalactone	22	prokaryote
c14214_NODE_14.._region001	NODE_14214_length_8996_cov_6.31661	bacteriocin	8	prokaryote
c05522_NODE_55.._region001	NODE_5522_length_19506_cov_28.5061	hserlactone	17	prokaryote
c19187_NODE_19.._region001	NODE_19187_length_7086_cov_3.85415	bacteriocin	7	prokaryote
c18965_NODE_18.._region001	NODE_18965_length_7146_cov_2.57473	hserlactone	10	prokaryote
c00867_NODE_86.._region001	NODE_867_length_68124_cov_18.225	NRPS	22	prokaryote
c03303_NODE_33.._region001	NODE_3303_length_28801_cov_7.20011	T1PKS	17	prokaryote
c01967_NODE_19.._region001	NODE_1967_length_41400_cov_8.72852	betalactone	30	prokaryote
c17989_NODE_17.._region001	NODE_17989_length_7443_cov_2.37438	hserlactone	10	prokaryote
c08765_NODE_87.._region001	NODE_8765_length_13457_cov_18.195	NRPS	3	prokaryote
c23508_NODE_23.._region001	NODE_23508_length_6002_cov_2.3006	T1PKS	2	prokaryote
c10800_NODE_10.._region001	NODE_10800_length_11257_cov_4.76092	NRPS	4	prokaryote
c07033_NODE_70.._region001	NODE_7033_length_16061_cov_4.49184	hserlactone	15	prokaryote
c19533_NODE_19.._region001	NODE_19533_length_6977_cov_4.49752	NRPS	2	prokaryote
c01822_NODE_18.._region001	NODE_1822_length_43555_cov_4.08833	arylpolyene, resorcinol	27	prokaryote
c01769_NODE_17.._region001	NODE_1769_length_44498_cov_16.7688	terpene	18	prokaryote
c21646_NODE_21.._region001	NODE_21646_length_6420_cov_7.04402	arylpolyene	6	prokaryote
c00131_NODE_13.._region001	NODE_131_length_184043_cov_5.90833	ectoine	12	prokaryote
c08273_NODE_82.._region001	NODE_8273_length_14059_cov_3.49555	terpene	15	prokaryote
c00979_NODE_97.._region001	NODE_979_length_63623_cov_9.25778	NRPS	41	prokaryote
c06009_NODE_60.._region001	NODE_6009_length_18215_cov_3.21301	bacteriocin	7	prokaryote
c21399_NODE_21.._region001	NODE_21399_length_6479_cov_33.1329	terpene	9	prokaryote
c27547_NODE_27.._region001	NODE_27547_length_5291_cov_3.60631	ectoine	8	prokaryote
c17186_NODE_17.._region001	NODE_17186_length_7731_cov_5.17898	bacteriocin	7	prokaryote
c07972_NODE_79.._region001	NODE_7972_length_14490_cov_14.3656	arylpolyene	17	prokaryote
c00712_NODE_71.._region001	NODE_712_length_76580_cov_6.06722	siderophore, hserlactone	23	prokaryote
c08379_NODE_83.._region001	NODE_8379_length_13922_cov_2.63719	arylpolyene	15	prokaryote
c19987_NODE_19.._region001	NODE_19987_length_6854_cov_5.83722	bacteriocin	8	prokaryote
c19690_NODE_19.._region001	NODE_19690_length_6934_cov_3.33612	NRPS	2	prokaryote
c01784_NODE_17.._region001	NODE_1784_length_44201_cov_24.5001	terpene	18	prokaryote
c03343_NODE_33.._region001	NODE_3343_length_28527_cov_9.77641	terpene	14	prokaryote
c18300_NODE_18.._region001	NODE_18300_length_7348_cov_3.85985	NRPS	2	prokaryote
c02986_NODE_29.._region001	NODE_2986_length_30914_cov_4.27482	T3PKS	21	prokaryote
c21210_NODE_21.._region001	NODE_21210_length_6527_cov_3.37562	bacteriocin	10	prokaryote
c09949_NODE_99.._region001	NODE_9949_length_12102_cov_3.1534	NRPS	7	prokaryote
c00383_NODE_38.._region001	NODE_383_length_108269_cov_79.3227	NRPS	21	prokaryote
c00908_NODE_90.._region001	NODE_908_length_66531_cov_21.4069	terpene	21	prokaryote
c00819_NODE_81.._region001	NODE_819_length_71012_cov_9.49556	hserlactone	19	prokaryote
c02043_NODE_20.._region001	NODE_2043_length_40371_cov_72.1827	lassopeptide	25	prokaryote
c27247_NODE_27.._region001	NODE_27247_length_5340_cov_5.10838	terpene	9	prokaryote
c01259_NODE_12.._region001	NODE_1259_length_54528_cov_45.9134	NAGGN	13	prokaryote
c01134_NODE_11.._region001	NODE_1134_length_58100_cov_5.52562	arylpolyene	24	prokaryote
c05629_NODE_56.._region001	NODE_5629_length_19228_cov_29.9542	NRPS, T1PKS	10	prokaryote
c16102_NODE_16.._region001	NODE_16102_length_8131_cov_2.57259	terpene	9	prokaryote
c20146_NODE_20.._region001	NODE_20146_length_6806_cov_6.38209	T1PKS	2	prokaryote
c05827_NODE_58.._region001	NODE_5827_length_18693_cov_3.49434	NRPS	20	prokaryote
c00093_NODE_93.._region001	NODE_93_length_202891_cov_15.1098	resorcinol	42	prokaryote
c11525_NODE_11.._region001	NODE_11525_length_10690_cov_5.14844	NRPS	7	prokaryote
c01930_NODE_19.._region001	NODE_1930_length_41889_cov_7.0744	lassopeptide	22	prokaryote
c00006_NODE_6_.._region001	NODE_6_length_858440_cov_11.8267	terpene	16	prokaryote
c14514_NODE_14.._region001	NODE_14514_length_8837_cov_5.81998	betalactone, NRPS-like	5	prokaryote
c13771_NODE_13.._region001	NODE_13771_length_9236_cov_6.03337	terpene	7	prokaryote
c11858_NODE_11.._region001	NODE_11858_length_10436_cov_4.10088	terpene	11	prokaryote
c00843_NODE_84.._region001	NODE_843_length_69538_cov_6.58087	bacteriocin	9	prokaryote
c06824_NODE_68.._region001	NODE_6824_length_16405_cov_5.07163	NRPS, lanthipeptide	14	prokaryote
c04957_NODE_49.._region001	NODE_4957_length_21083_cov_4.47628	LAP	17	prokaryote
c00393_NODE_39.._region001	NODE_393_length_106578_cov_25.7914	arylpolyene	42	prokaryote
c25797_NODE_25.._region001	NODE_25797_length_5578_cov_1.60227	terpene	5	prokaryote
c00027_NODE_27.._region001	NODE_27_length_366691_cov_71.4732	terpene	21	prokaryote
c01901_NODE_19.._region001	NODE_1901_length_42333_cov_4.27709	terpene	13	prokaryote
c13902_NODE_13.._region001	NODE_13902_length_9162_cov_3.81107	NRPS	6	prokaryote
c08564_NODE_85.._region001	NODE_8564_length_13692_cov_38.0122	lassopeptide	9	prokaryote
c14232_NODE_14.._region001	NODE_14232_length_8987_cov_3.24108	terpene	11	prokaryote
c16817_NODE_16.._region001	NODE_16817_length_7868_cov_3.59786	bacteriocin	6	prokaryote
c00816_NODE_81.._region001	NODE_816_length_71220_cov_5.9718	terpene	12	prokaryote
c00010_NODE_10.._region001	NODE_10_length_603503_cov_38.3968	NAGGN	11	prokaryote
c06473_NODE_64.._region001	NODE_6473_length_17125_cov_3.09066	bacteriocin	15	prokaryote
c04345_NODE_43.._region001	NODE_4345_length_23342_cov_3.54094	arylpolyene	27	prokaryote
c16902_NODE_16.._region001	NODE_16902_length_7834_cov_3.15531	acyl_amino_acids	7	prokaryote
c05867_NODE_58.._region001	NODE_5867_length_18606_cov_11.2371	terpene	18	prokaryote
c01699_NODE_16.._region001	NODE_1699_length_45412_cov_17.87	T3PKS	25	prokaryote
c12615_NODE_12.._region001	NODE_12615_length_9932_cov_2.99663	T3PKS	14	prokaryote
c00253_NODE_25.._region001	NODE_253_length_133725_cov_17.1722	lassopeptide	22	prokaryote
c00491_NODE_49.._region001	NODE_491_length_94648_cov_5.1911	NRPS-like	24	prokaryote
c00135_NODE_13.._region001	NODE_135_length_183379_cov_44.1174	hglE-KS, T1PKS, NRPS, lanthipeptide	36	prokaryote
c10283_NODE_10.._region001	NODE_10283_length_11775_cov_66.1514	bacteriocin	6	prokaryote
c01818_NODE_18.._region001	NODE_1818_length_43654_cov_17.7341	bacteriocin	11	prokaryote
c05529_NODE_55.._region001	NODE_5529_length_19483_cov_58.659	ectoine	8	prokaryote
c00580_NODE_58.._region001	NODE_580_length_86224_cov_82.8224	lassopeptide	22	prokaryote
c12396_NODE_12.._region001	NODE_12396_length_10074_cov_47.762	hserlactone	9	prokaryote
c05229_NODE_52.._region001	NODE_5229_length_20314_cov_8.69134	resorcinol, arylpolyene	19	prokaryote
c06903_NODE_69.._region001	NODE_6903_length_16283_cov_5.04067	NRPS	7	prokaryote
c00181_NODE_18.._region001	NODE_181_length_163035_cov_10.8443	NRPS	39	prokaryote
c00206_NODE_20.._region001	NODE_206_length_152473_cov_18.9991	arylpolyene	43	prokaryote
c00160_NODE_16.._region001	NODE_160_length_172132_cov_27.4255	terpene	17	prokaryote
c01159_NODE_11.._region001	NODE_1159_length_57188_cov_11.3814	siderophore	14	prokaryote
c00962_NODE_96.._region001	NODE_962_length_64255_cov_27.216	hserlactone	23	prokaryote
c05899_NODE_58.._region001	NODE_5899_length_18508_cov_24.6506	TfuA-related	17	prokaryote
c00470_NODE_47.._region001	NODE_470_length_96527_cov_4.25914	T3PKS	35	prokaryote
c00002_NODE_2_.._region001	NODE_2_length_2040037_cov_68.4564	betalactone	29	prokaryote
c09788_NODE_97.._region001	NODE_9788_length_12266_cov_13.7646	NRPS-like, T1PKS	5	prokaryote
c04385_NODE_43.._region001	NODE_4385_length_23179_cov_4.98742	bacteriocin	20	prokaryote
c01205_NODE_12.._region001	NODE_1205_length_56025_cov_9.78217	bacteriocin	8	prokaryote
c10481_NODE_10.._region001	NODE_10481_length_11569_cov_7.55655	NRPS, T1PKS	4	prokaryote
c14004_NODE_14.._region001	NODE_14004_length_9113_cov_3.42054	NRPS-like	5	prokaryote
c12646_NODE_12.._region001	NODE_12646_length_9918_cov_7.1387	T3PKS	9	prokaryote
c24225_NODE_24.._region001	NODE_24225_length_5856_cov_2.17106	NRPS	1	prokaryote
c23871_NODE_23.._region001	NODE_23871_length_5922_cov_5.57412	microviridin	9	prokaryote
c00010_NODE_10.._region002	NODE_10_length_603503_cov_38.3968	NRPS	33	prokaryote
c00075_NODE_75.._region001	NODE_75_length_219939_cov_12.0346	NRPS	23	prokaryote
c13920_NODE_13.._region001	NODE_13920_length_9154_cov_3.09893	NRPS	2	prokaryote
c01119_NODE_11.._region001	NODE_1119_length_58562_cov_10.8172	terpene	27	prokaryote
c10452_NODE_10.._region001	NODE_10452_length_11612_cov_5.25895	arylpolyene	15	prokaryote
c24766_NODE_24.._region001	NODE_24766_length_5752_cov_4.93742	NRPS	3	prokaryote
c16305_NODE_16.._region001	NODE_16305_length_8058_cov_4.38268	bacteriocin	11	prokaryote
c03054_NODE_30.._region001	NODE_3054_length_30423_cov_3.81436	T3PKS	24	prokaryote
c15452_NODE_15.._region001	NODE_15452_length_8396_cov_3.69283	arylpolyene	8	prokaryote
c08189_NODE_81.._region001	NODE_8189_length_14178_cov_19.739	arylpolyene	13	prokaryote
c00972_NODE_97.._region001	NODE_972_length_64002_cov_15.7698	terpene	21	prokaryote
c01627_NODE_16.._region001	NODE_1627_length_46483_cov_11.8543	betalactone	21	prokaryote
c15897_NODE_15.._region001	NODE_15897_length_8204_cov_3.14671	ectoine, arylpolyene	9	prokaryote
